# Supplementary material for: Translating the InChI: adapting neural machine translation to predict IUPAC names from a chemical identifier
Source: J Cheminform. 2021 Oct 7;13:79. doi: 10.1186/s13321-021-00535-x (PMC8496104; doi:10.1186/s13321-021-00535-x)
Supplement: Supplementary file 1 — Additional file 1. 100 molecule test set including InChI and IUPAC names from PubChem, ACD /I-Labs, ChemAxon, Mestrelab and the transformer presented in the current paper. [file 13321_2021_535_MOESM1_ESM.tsv]

inchi	pubchem_iupac_name	acd_iupac_name	chemaxon_iupac_name	mestrelab_iupac_name	transformer_iupac_name
InChI=1S/C15H13FN6O2/c16-13-7-11(1-2-14(13)20-5-3-17-10-20)22-9-12(24-15(22)23)8-21-6-4-18-19-21/h1-7,10,12H,8-9H2/t12-/m0/s1	(5R)-3-(3-fluoro-4-imidazol-1-ylphenyl)-5-(triazol-1-ylmethyl)-1,3-oxazolidin-2-one	(5R)-3-[3-fluoro-4-(1H-imidazol-1-yl)phenyl]-5-[(1H-1,2,3-triazol-1-yl)methyl]-1,3-oxazolidin-2-one	(5R)-3-[3-fluoro-4-(1H-imidazol-1-yl)phenyl]-5-[(1H-1,2,3-triazol-1-yl)methyl]-1,3-oxazolidin-2-one	(5R)-3-(3-fluoro-4-(1H-imidazol-1-yl)phenyl)-5-(1H-1,2,3-triazol-1-ylmethyl)-1,3-oxazolidin-2-one	(5R)-3-(3-fluoro-4-imidazol-1-ylphenyl)-5-(triazol-1-ylmethyl)-1,3-oxazolidin-2-one
InChI=1S/C26H25ClN6O4/c1-14(2)11-32-23-21(24(34)31(4)26(32)37)22(20-9-16(25(35)36)12-30(20)3)33(29-23)13-15-7-8-28-19-6-5-17(27)10-18(15)19/h5-10,12,14H,11,13H2,1-4H3,(H,35,36)	5-[2-[(6-chloroquinolin-4-yl)methyl]-5-methyl-7-(2-methylpropyl)-4,6-dioxopyrazolo[3,4-d]pyrimidin-3-yl]-1-methylpyrrole-3-carboxylic acid	5-{2-[(6-chloroquinolin-4-yl)methyl]-5-methyl-7-(2-methylpropyl)-4,6-dioxo-4,5,6,7-tetrahydro-2H-pyrazolo[3,4-d]pyrimidin-3-yl}-1-methyl-1H-pyrrole-3-carboxylic acid	5-{2-[(6-chloroquinolin-4-yl)methyl]-5-methyl-7-(2-methylpropyl)-4,6-dioxo-2H,4H,5H,6H,7H-pyrazolo[3,4-d]pyrimidin-3-yl}-1-methyl-1H-pyrrole-3-carboxylic acid	5-(2-((6-chloroquinolin-4-yl)methyl)-5-methyl-7-(2-methylpropyl)-4,6-dioxo-4,5,6,7-tetrahydro-2H-pyrazolo[3,4-d]pyrimidin-3-yl)-1-methyl-1H-pyrrole-3-carboxylic acid	5-[2-[(6-chloroquinolin-4-yl)methyl]-5-methyl-7-(2-methylpropyl)-4,6-dioxopyrazolo[3,4-d]pyrimidin-3-yl]-1-methylpyrrole-3-carboxylic acid
InChI=1S/C16H15FN6O2/c1-11-7-22(20-19-11)8-13-9-23(16(24)25-13)12-2-3-15(14(17)6-12)21-5-4-18-10-21/h2-7,10,13H,8-9H2,1H3/t13-/m0/s1	(5R)-3-(3-fluoro-4-imidazol-1-ylphenyl)-5-[(4-methyltriazol-1-yl)methyl]-1,3-oxazolidin-2-one	(5R)-3-[3-fluoro-4-(1H-imidazol-1-yl)phenyl]-5-[(4-methyl-1H-1,2,3-triazol-1-yl)methyl]-1,3-oxazolidin-2-one	(5R)-3-[3-fluoro-4-(1H-imidazol-1-yl)phenyl]-5-[(4-methyl-1H-1,2,3-triazol-1-yl)methyl]-1,3-oxazolidin-2-one	(5R)-3-(3-fluoro-4-(1H-imidazol-1-yl)phenyl)-5-((4-methyl-1H-1,2,3-triazol-1-yl)methyl)-1,3-oxazolidin-2-one	(5S)-3-(3-fluoro-4-imidazol-1-ylphenyl)-5-[(4-methyltriazol-1-yl)methyl]-1,3-oxazolidin-2-one
InChI=1S/C22H21ClN8O2/c1-12(2)9-30-19-17(21(32)26-22(30)33)18(20-27-25-11-29(20)3)31(28-19)10-13-6-7-24-16-5-4-14(23)8-15(13)16/h4-8,11-12H,9-10H2,1-3H3,(H,26,32,33)	2-[(6-chloroquinolin-4-yl)methyl]-7-(2-methylpropyl)-3-(4-methyl-1,2,4-triazol-3-yl)pyrazolo[3,4-d]pyrimidine-4,6-dione	2-[(6-chloroquinolin-4-yl)methyl]-7-(2-methylpropyl)-3-(4-methyl-4H-1,2,4-triazol-3-yl)-2H-pyrazolo[3,4-d]pyrimidine-4,6(5H,7H)-dione	2-[(6-chloroquinolin-4-yl)methyl]-4-hydroxy-3-(4-methyl-4H-1,2,4-triazol-3-yl)-7-(2-methylpropyl)-2H,6H,7H-pyrazolo[3,4-d]pyrimidin-6-one	2-((6-chloroquinolin-4-yl)methyl)-4-hydroxy-7-(2-methylpropyl)-3-(4-methyl-4H-1,2,4-triazol-3-yl)-2,7-dihydro-6H-pyrazolo[3,4-d]pyrimidin-6-one	2-[(6-chloroquinolin-4-yl)methyl]-7-(2-methylpropyl)-3-(4-methyl-1,2,4-triazol-3-yl)pyrazolo[3,4-d]pyrimidine-4,6-dione
InChI=1S/C16H14BrFN6O2/c1-10-5-23(21-20-10)6-12-7-24(16(25)26-12)11-2-3-14(13(18)4-11)22-8-15(17)19-9-22/h2-5,8-9,12H,6-7H2,1H3/t12-/m0/s1	(5R)-3-[4-(4-bromoimidazol-1-yl)-3-fluorophenyl]-5-[(4-methyltriazol-1-yl)methyl]-1,3-oxazolidin-2-one	(5R)-3-[4-(4-bromo-1H-imidazol-1-yl)-3-fluorophenyl]-5-[(4-methyl-1H-1,2,3-triazol-1-yl)methyl]-1,3-oxazolidin-2-one	(5R)-3-[4-(4-bromo-1H-imidazol-1-yl)-3-fluorophenyl]-5-[(4-methyl-1H-1,2,3-triazol-1-yl)methyl]-1,3-oxazolidin-2-one	(5R)-3-(4-(4-bromo-1H-imidazol-1-yl)-3-fluorophenyl)-5-((4-methyl-1H-1,2,3-triazol-1-yl)methyl)-1,3-oxazolidin-2-one	(5S)-3-[4-(4-bromoimidazol-1-yl)-3-fluorophenyl]-5-[(4-methyltriazol-1-yl)methyl]-1,3-oxazolidin-2-one
InChI=1S/C26H22ClN7O2/c1-31-12-16(11-28)9-21(31)23-22-24(33(13-15-3-4-15)26(36)32(2)25(22)35)30-34(23)14-17-7-8-29-20-6-5-18(27)10-19(17)20/h5-10,12,15H,3-4,13-14H2,1-2H3	5-[2-[(6-chloroquinolin-4-yl)methyl]-7-(cyclopropylmethyl)-5-methyl-4,6-dioxopyrazolo[3,4-d]pyrimidin-3-yl]-1-methylpyrrole-3-carbonitrile	5-{2-[(6-chloroquinolin-4-yl)methyl]-7-(cyclopropylmethyl)-5-methyl-4,6-dioxo-4,5,6,7-tetrahydro-2H-pyrazolo[3,4-d]pyrimidin-3-yl}-1-methyl-1H-pyrrole-3-carbonitrile	5-{2-[(6-chloroquinolin-4-yl)methyl]-7-(cyclopropylmethyl)-5-methyl-4,6-dioxo-2H,4H,5H,6H,7H-pyrazolo[3,4-d]pyrimidin-3-yl}-1-methyl-1H-pyrrole-3-carbonitrile	5-(2-((6-chloroquinolin-4-yl)methyl)-7-(cyclopropylmethyl)-5-methyl-4,6-dioxo-4,5,6,7-tetrahydro-2H-pyrazolo[3,4-d]pyrimidin-3-yl)-1-methyl-1H-pyrrole-3-carbonitrile	5-[2-[(6-chloroquinolin-4-yl)methyl]-7-(cyclopropylmethyl)-5-methyl-4,6-dioxopyrazolo[3,4-d]pyrimidin-3-yl]-1-methylpyrrole-3-carbonitrile
InChI=1S/C21H26FN3O5/c1-23(2)9-13-10-24(6-7-30-13)18-16(22)8-14-17(20(18)29-3)25(12-4-5-12)11-15(19(14)26)21(27)28/h8,11-13H,4-7,9-10H2,1-3H3,(H,27,28)/t13-/m0/s1	1-cyclopropyl-7-[(2S)-2-[(dimethylamino)methyl]morpholin-4-yl]-6-fluoro-8-methoxy-4-oxoquinoline-3-carboxylic acid	1-cyclopropyl-7-{(2S)-2-[(dimethylamino)methyl]morpholin-4-yl}-6-fluoro-8-methoxy-4-oxo-1,4-dihydroquinoline-3-carboxylic acid	1-cyclopropyl-7-[(2S)-2-[(dimethylamino)methyl]morpholin-4-yl]-6-fluoro-8-methoxy-4-oxo-1,4-dihydroquinoline-3-carboxylic acid	1-cyclopropyl-7-((2S)-2-((dimethylamino)methyl)morpholin-4-yl)-6-fluoro-8-methoxy-4-oxo-1,4-dihydroquinoline-3-carboxylic acid	1-cyclopropyl-7-[(2S)-2-[(dimethylamino)methyl]morpholin-4-yl]-6-fluoro-8-methoxy-4-oxoquinoline-3-carboxylic acid
InChI=1S/C26H23ClN10O2/c1-34-12-16(23-29-32-33-30-23)9-20(34)22-21-24(36(11-14-3-4-14)26(39)35(2)25(21)38)31-37(22)13-15-7-8-28-19-6-5-17(27)10-18(15)19/h5-10,12,14H,3-4,11,13H2,1-2H3,(H,29,30,32,33)	2-[(6-chloroquinolin-4-yl)methyl]-7-(cyclopropylmethyl)-5-methyl-3-[1-methyl-4-(2H-tetrazol-5-yl)pyrrol-2-yl]pyrazolo[3,4-d]pyrimidine-4,6-dione	2-[(6-chloroquinolin-4-yl)methyl]-7-(cyclopropylmethyl)-5-methyl-3-[1-methyl-4-(1H-tetrazol-5-yl)-1H-pyrrol-2-yl]-2H-pyrazolo[3,4-d]pyrimidine-4,6(5H,7H)-dione	2-[(6-chloroquinolin-4-yl)methyl]-7-(cyclopropylmethyl)-5-methyl-3-[1-methyl-4-(2H-1,2,3,4-tetrazol-5-yl)-1H-pyrrol-2-yl]-2H,4H,5H,6H,7H-pyrazolo[3,4-d]pyrimidine-4,6-dione	2-((6-chloroquinolin-4-yl)methyl)-7-(cyclopropylmethyl)-5-methyl-3-(1-methyl-4-(2H-tetrazol-5-yl)-1H-pyrrol-2-yl)-7-hydro-2H-pyrazolo[3,4-d]pyrimidine-4,6(5H)-dione	2-[(6-chloroquinolin-4-yl)methyl]-7-(cyclopropylmethyl)-5-methyl-3-[1-methyl-4-(2H-tetrazol-5-yl)pyrrol-2-yl]pyrazolo[3,4-d]pyrimidine-4,6-dione
InChI=1S/C17H17FN6O3/c1-11-5-23(21-20-11)7-14-8-24(17(26)27-14)13-2-3-16(15(18)4-13)22-6-12(9-25)19-10-22/h2-6,10,14,25H,7-9H2,1H3/t14-/m0/s1	(5R)-3-[3-fluoro-4-[4-(hydroxymethyl)imidazol-1-yl]phenyl]-5-[(4-methyltriazol-1-yl)methyl]-1,3-oxazolidin-2-one	(5R)-3-{3-fluoro-4-[4-(hydroxymethyl)-1H-imidazol-1-yl]phenyl}-5-[(4-methyl-1H-1,2,3-triazol-1-yl)methyl]-1,3-oxazolidin-2-one	(5R)-3-{3-fluoro-4-[4-(hydroxymethyl)-1H-imidazol-1-yl]phenyl}-5-[(4-methyl-1H-1,2,3-triazol-1-yl)methyl]-1,3-oxazolidin-2-one	(5R)-3-(3-fluoro-4-(4-(hydroxymethyl)-1H-imidazol-1-yl)phenyl)-5-((4-methyl-1H-1,2,3-triazol-1-yl)methyl)-1,3-oxazolidin-2-one	(5S)-3-[3-fluoro-4-[4-(hydroxymethyl)imidazol-1-yl]phenyl]-5-[(4-methyltriazol-1-yl)methyl]-1,3-oxazolidin-2-one
InChI=1S/C17H17FN6O2/c1-11-6-22(10-19-11)16-4-3-13(5-15(16)18)24-9-14(26-17(24)25)8-23-7-12(2)20-21-23/h3-7,10,14H,8-9H2,1-2H3/t14-/m0/s1	(5R)-3-[3-fluoro-4-(4-methylimidazol-1-yl)phenyl]-5-[(4-methyltriazol-1-yl)methyl]-1,3-oxazolidin-2-one	(5R)-3-[3-fluoro-4-(4-methyl-1H-imidazol-1-yl)phenyl]-5-[(4-methyl-1H-1,2,3-triazol-1-yl)methyl]-1,3-oxazolidin-2-one	(5R)-3-[3-fluoro-4-(4-methyl-1H-imidazol-1-yl)phenyl]-5-[(4-methyl-1H-1,2,3-triazol-1-yl)methyl]-1,3-oxazolidin-2-one	(5R)-3-(3-fluoro-4-(4-methyl-1H-imidazol-1-yl)phenyl)-5-((4-methyl-1H-1,2,3-triazol-1-yl)methyl)-1,3-oxazolidin-2-one	(5R)-3-[3-fluoro-4-(4-methylimidazol-1-yl)phenyl]-5-[(4-methyltriazol-1-yl)methyl]-1,3-oxazolidin-2-one
InChI=1S/C27H23ClN8O/c1-33-13-17(12-29)10-22(33)24-23-25-31-8-9-34(25)27(37)35(14-16-2-3-16)26(23)32-36(24)15-18-6-7-30-21-5-4-19(28)11-20(18)21/h4-7,10-11,13,16H,2-3,8-9,14-15H2,1H3	5-[11-[(6-chloroquinolin-4-yl)methyl]-8-(cyclopropylmethyl)-7-oxo-3,6,8,10,11-pentazatricyclo[7.3.0.02,6]dodeca-1(12),2,9-trien-12-yl]-1-methylpyrrole-3-carbonitrile	5-{8-[(6-chloroquinolin-4-yl)methyl]-6-(cyclopropylmethyl)-5-oxo-2,5,6,8-tetrahydro-3H-imidazo[1,2-c]pyrazolo[4,3-e]pyrimidin-9-yl}-1-methyl-1H-pyrrole-3-carbonitrile	5-{11-[(6-chloroquinolin-4-yl)methyl]-8-(cyclopropylmethyl)-7-oxo-3,6,8,10,11-pentaazatricyclo[7.3.0.0²,⁶]dodeca-1(12),2,9-trien-12-yl}-1-methyl-1H-pyrrole-3-carbonitrile	5-(8-((6-chloroquinolin-4-yl)methyl)-6-(cyclopropylmethyl)-5-oxo-2,5,6,8-tetrahydro-3H-imidazo[1,2-c]pyrazolo[4,3-e]pyrimidin-9-yl)-1-methyl-1H-pyrrole-3-carbonitrile	5-[4-[(6-chloroquinolin-4-yl)methyl]-7-(cyclopropylmethyl)-8-oxo-4,5,7,10,11-hexazatricyclo[7.3.0.02,6]dodeca-1(9),2,5-trien-3-yl]-1-methylpyrrole-3-carbonitrile
InChI=1S/C21H19N3S/c1-2-22-21-20(18-13-8-14-25-18)24-19(15-9-4-3-5-10-15)16-11-6-7-12-17(16)23-21/h3-14,20H,2H2,1H3,(H,22,23)	N-ethyl-5-phenyl-3-thiophen-2-yl-1,3-dihydro-1,4-benzodiazepin-2-imine	N-ethyl-5-phenyl-3-(thiophen-2-yl)-3H-1,4-benzodiazepin-2-amine	N-[(2Z)-5-phenyl-3-(thiophen-2-yl)-2,3-dihydro-1H-1,4-benzodiazepin-2-ylidene]ethan-1-amine	(2E)-N-ethyl-5-phenyl-3-(thiophen-2-yl)-1,3-dihydro-2H-1,4-benzodiazepin-2-imine	N-ethyl-5-phenyl-3-thiophen-2-yl-1,3-dihydro-1,4-benzodiazepin-2-imine
InChI=1S/C26H20ClN9O/c1-33-11-16(10-28)8-21(33)23-22-24-31-30-14-35(24)26(37)34(12-15-2-3-15)25(22)32-36(23)13-17-6-7-29-20-5-4-18(27)9-19(17)20/h4-9,11,14-15H,2-3,12-13H2,1H3	5-[11-[(6-chloroquinolin-4-yl)methyl]-8-(cyclopropylmethyl)-7-oxo-3,4,6,8,10,11-hexazatricyclo[7.3.0.02,6]dodeca-1(12),2,4,9-tetraen-12-yl]-1-methylpyrrole-3-carbonitrile	5-{8-[(6-chloroquinolin-4-yl)methyl]-6-(cyclopropylmethyl)-5-oxo-6,8-dihydro-5H-pyrazolo[4,3-e][1,2,4]triazolo[4,3-c]pyrimidin-9-yl}-1-methyl-1H-pyrrole-3-carbonitrile	5-{11-[(6-chloroquinolin-4-yl)methyl]-8-(cyclopropylmethyl)-7-oxo-3,4,6,8,10,11-hexaazatricyclo[7.3.0.0²,⁶]dodeca-1(12),2,4,9-tetraen-12-yl}-1-methyl-1H-pyrrole-3-carbonitrile	5-(8-((6-chloroquinolin-4-yl)methyl)-6-(cyclopropylmethyl)-5-oxo-6,8-dihydro-5H-pyrazolo[4,3-e][1,2,4]triazolo[4,3-c]pyrimidin-9-yl)-1-methyl-1H-pyrrole-3-carbonitrile	5-[10-[(6-chloroquinolin-4-yl)methyl]-7-(cyclopropylmethyl)-8-oxo-3,4,6,9,10-hexazatricyclo[7.3.0.02,6]dodeca-1(12),2,4,10-tetraen-5-yl]-1-methylpyrrole-3-carbonitrile
InChI=1S/C26H23ClN6O4/c1-30-12-16(25(35)36)9-20(30)22-21-23(32(11-14-3-4-14)26(37)31(2)24(21)34)29-33(22)13-15-7-8-28-19-6-5-17(27)10-18(15)19/h5-10,12,14H,3-4,11,13H2,1-2H3,(H,35,36)	5-[2-[(6-chloroquinolin-4-yl)methyl]-7-(cyclopropylmethyl)-5-methyl-4,6-dioxopyrazolo[3,4-d]pyrimidin-3-yl]-1-methylpyrrole-3-carboxylic acid	5-{2-[(6-chloroquinolin-4-yl)methyl]-7-(cyclopropylmethyl)-5-methyl-4,6-dioxo-4,5,6,7-tetrahydro-2H-pyrazolo[3,4-d]pyrimidin-3-yl}-1-methyl-1H-pyrrole-3-carboxylic acid	5-{2-[(6-chloroquinolin-4-yl)methyl]-7-(cyclopropylmethyl)-5-methyl-4,6-dioxo-2H,4H,5H,6H,7H-pyrazolo[3,4-d]pyrimidin-3-yl}-1-methyl-1H-pyrrole-3-carboxylic acid	5-(2-((6-chloroquinolin-4-yl)methyl)-7-(cyclopropylmethyl)-5-methyl-4,6-dioxo-4,5,6,7-tetrahydro-2H-pyrazolo[3,4-d]pyrimidin-3-yl)-1-methyl-1H-pyrrole-3-carboxylic acid	5-[2-[(6-chloroquinolin-4-yl)methyl]-7-(cyclopropylmethyl)-5-methyl-4,6-dioxopyrazolo[3,4-d]pyrimidin-3-yl]-1-methylpyrrole-3-carboxylic acid
InChI=1S/C21H19N3OS/c25-13-12-22-21-20(18-11-6-14-26-18)24-19(15-7-2-1-3-8-15)16-9-4-5-10-17(16)23-21/h1-11,14,20,25H,12-13H2,(H,22,23)	2-[(5-phenyl-3-thiophen-2-yl-1,3-dihydro-1,4-benzodiazepin-2-ylidene)amino]ethanol	2-{[5-phenyl-3-(thiophen-2-yl)-3H-1,4-benzodiazepin-2-yl]amino}ethan-1-ol	2-{[(2Z)-5-phenyl-3-(thiophen-2-yl)-2,3-dihydro-1H-1,4-benzodiazepin-2-ylidene]amino}ethan-1-ol	2-(((2E)-5-phenyl-3-(thiophen-2-yl)-1,3-dihydro-2H-1,4-benzodiazepin-2-ylidene)amino)ethan-1-ol	2-[(5-phenyl-3-thiophen-2-yl-3H-1,4-benzodiazepin-2-yl)amino]ethanol
InChI=1S/C19H16N4S/c1-20-19-17(15-10-6-12-24-15)22-16(13-7-3-2-4-8-13)14-9-5-11-21-18(14)23-19/h2-12,17H,1H3,(H,20,21,23)	N-methyl-5-phenyl-3-thiophen-2-yl-1,3-dihydropyrido[2,3-e][1,4]diazepin-2-imine	N-methyl-5-phenyl-3-(thiophen-2-yl)-3H-pyrido[2,3-e][1,4]diazepin-2-amine	N-[(2E)-5-phenyl-3-(thiophen-2-yl)-1H,2H,3H-pyrido[2,3-e][1,4]diazepin-2-ylidene]methanamine	(2Z)-N-methyl-5-phenyl-3-(thiophen-2-yl)-1,3-dihydro-2H-pyrido[2,3-e][1,4]diazepin-2-imine	N-methyl-5-phenyl-3-thiophen-2-yl-1,3-dihydropyrido[2,3-e][1,4]diazepin-2-imine
InChI=1S/C28H25ClN8O/c1-16-12-32-26-24-25(23-9-18(11-30)13-34(23)2)36(15-19-7-8-31-22-6-5-20(29)10-21(19)22)33-27(24)35(14-17-3-4-17)28(38)37(16)26/h5-10,13,16-17H,3-4,12,14-15H2,1-2H3/t16-/m1/s1	5-[(5R)-11-[(6-chloroquinolin-4-yl)methyl]-8-(cyclopropylmethyl)-5-methyl-7-oxo-3,6,8,10,11-pentazatricyclo[7.3.0.02,6]dodeca-1(12),2,9-trien-12-yl]-1-methylpyrrole-3-carbonitrile	5-[(3R)-8-[(6-chloroquinolin-4-yl)methyl]-6-(cyclopropylmethyl)-3-methyl-5-oxo-2,5,6,8-tetrahydro-3H-imidazo[1,2-c]pyrazolo[4,3-e]pyrimidin-9-yl]-1-methyl-1H-pyrrole-3-carbonitrile	5-[(5R)-11-[(6-chloroquinolin-4-yl)methyl]-8-(cyclopropylmethyl)-5-methyl-7-oxo-3,6,8,10,11-pentaazatricyclo[7.3.0.0²,⁶]dodeca-1(12),2,9-trien-12-yl]-1-methyl-1H-pyrrole-3-carbonitrile	5-((3R)-8-((6-chloroquinolin-4-yl)methyl)-6-(cyclopropylmethyl)-3-methyl-5-oxo-2,5,6,8-tetrahydro-3H-imidazo[1,2-c]pyrazolo[4,3-e]pyrimidin-9-yl)-1-methyl-1H-pyrrole-3-carbonitrile	5-[(12R)-4-[(6-chloroquinolin-4-yl)methyl]-8-(cyclopropylmethyl)-12-methyl-7-oxo-3,4,6,8,10-pentazatricyclo[7.3.0.02,6]dodeca-1(9),2,5-trien-5-yl]-1-methylpyrrole-3-carbonitrile
InChI=1S/C17H17Cl3N8O/c1-8-13(19)14(20)15(21-8)17(29)22-10-2-4-28(5-3-10)12-7-9(6-11(18)23-12)16-24-26-27-25-16/h6-7,10,21H,2-5H2,1H3,(H,22,29)(H,24,25,26,27)	3,4-dichloro-N-[1-[6-chloro-4-(2H-tetrazol-5-yl)pyridin-2-yl]piperidin-4-yl]-5-methyl-1H-pyrrole-2-carboxamide	3,4-dichloro-N-{1-[6-chloro-4-(1H-tetrazol-5-yl)pyridin-2-yl]piperidin-4-yl}-5-methyl-1H-pyrrole-2-carboxamide	(Z)-3,4-dichloro-N-{1-[6-chloro-4-(2H-1,2,3,4-tetrazol-5-yl)pyridin-2-yl]piperidin-4-yl}-5-methyl-1H-pyrrole-2-carboximidic acid	3,4-dichloro-N-(1-(6-chloro-4-(2H-tetrazol-5-yl)pyridin-2-yl)piperidin-4-yl)-5-methyl-1H-pyrrole-2-carboximidic acid	3,4-dichloro-N-[1-[6-chloro-4-(2H-tetrazol-5-yl)pyridin-2-yl]piperidin-4-yl]-5-methyl-1H-pyrrole-2-carboxamide
InChI=1S/C17H20N4O2S/c18-17(23)21-16-13(15(22)20-12-7-4-8-19-10-12)9-14(24-16)11-5-2-1-3-6-11/h1-3,5-6,9,12,19H,4,7-8,10H2,(H,20,22)(H3,18,21,23)/t12-/m0/s1	2-(carbamoylamino)-5-phenyl-N-[(3S)-piperidin-3-yl]thiophene-3-carboxamide	2-(carbamoylamino)-5-phenyl-N-[(3S)-piperidin-3-yl]thiophene-3-carboxamide	(Z)-2-[(C-hydroxycarbonimidoyl)amino]-5-phenyl-N-[(3S)-piperidin-3-yl]thiophene-3-carboximidic acid	2-((hydroxy(imino)methyl)amino)-5-phenyl-N-((3S)-piperidin-3-yl)thiophene-3-carboximidic acid	2-(carbamoylamino)-5-phenyl-N-[(3S)-piperidin-3-yl]thiophene-3-carboxamide
InChI=1S/C20H17FN4S/c21-10-12-23-20-18(16-9-5-13-26-16)24-17(14-6-2-1-3-7-14)15-8-4-11-22-19(15)25-20/h1-9,11,13,18H,10,12H2,(H,22,23,25)	N-(2-fluoroethyl)-5-phenyl-3-thiophen-2-yl-1,3-dihydropyrido[2,3-e][1,4]diazepin-2-imine	N-(2-fluoroethyl)-5-phenyl-3-(thiophen-2-yl)-3H-pyrido[2,3-e][1,4]diazepin-2-amine	2-fluoro-N-[(2E)-5-phenyl-3-(thiophen-2-yl)-1H,2H,3H-pyrido[2,3-e][1,4]diazepin-2-ylidene]ethan-1-amine	(2Z)-N-(2-fluoroethyl)-5-phenyl-3-(thiophen-2-yl)-1,3-dihydro-2H-pyrido[2,3-e][1,4]diazepin-2-imine	N-(2-fluoroethyl)-5-phenyl-3-thiophen-2-yl-1,3-dihydropyrido[2,3-e][1,4]diazepin-2-imine
InChI=1S/C21H16FN3/c22-16-12-10-15(11-13-16)19-17-8-4-5-9-18(17)24-21(23)20(25-19)14-6-2-1-3-7-14/h1-13,20H,(H2,23,24)	5-(4-fluorophenyl)-3-phenyl-3H-1,4-benzodiazepin-2-amine	5-(4-fluorophenyl)-3-phenyl-3H-1,4-benzodiazepin-2-amine	5-(4-fluorophenyl)-3-phenyl-2,3-dihydro-1H-1,4-benzodiazepin-2-imine	5-(4-fluorophenyl)-3-phenyl-1,3-dihydro-2H-1,4-benzodiazepin-2-imine	5-(4-fluorophenyl)-3-phenyl-3H-1,4-benzodiazepin-2-amine
InChI=1S/C21H18N4OS/c26-15-12-25(13-15)21-19(17-9-5-11-27-17)23-18(14-6-2-1-3-7-14)16-8-4-10-22-20(16)24-21/h1-11,15,19,26H,12-13H2	1-(5-phenyl-3-thiophen-2-yl-3H-pyrido[2,3-e][1,4]diazepin-2-yl)azetidin-3-ol	1-[5-phenyl-3-(thiophen-2-yl)-3H-pyrido[2,3-e][1,4]diazepin-2-yl]azetidin-3-ol	1-[5-phenyl-3-(thiophen-2-yl)-3H-pyrido[2,3-e][1,4]diazepin-2-yl]azetidin-3-ol	1-(5-phenyl-3-(thiophen-2-yl)-3H-pyrido[2,3-e][1,4]diazepin-2-yl)azetidin-3-ol	1-(5-phenyl-3-thiophen-2-yl-3H-pyrido[2,3-e][1,4]diazepin-2-yl)azetidin-3-ol
InChI=1S/C19H16N4S2/c1-4-13-16(14-5-2-10-24-14)22-17(15-6-3-11-25-15)19(21-12-7-8-12)23-18(13)20-9-1/h1-6,9-12,17H,7-8H2,(H,20,21,23)	N-cyclopropyl-3,5-dithiophen-2-yl-1,3-dihydropyrido[2,3-e][1,4]diazepin-2-imine	N-cyclopropyl-3,5-di(thiophen-2-yl)-3H-pyrido[2,3-e][1,4]diazepin-2-amine	(2Z)-N-cyclopropyl-3,5-bis(thiophen-2-yl)-1H,2H,3H-pyrido[2,3-e][1,4]diazepin-2-imine	(2Z)-N-cyclopropyl-3,5-di(thiophen-2-yl)-1,3-dihydro-2H-pyrido[6,5-e][1,4]diazepin-2-imine	N-cyclopropyl-3,5-dithiophen-2-yl-1,3-dihydropyrido[2,3-e][1,4]diazepin-2-imine
InChI=1S/C19H14N4S2/c1-2-9-20-19-17(15-8-5-12-25-15)22-16(14-7-4-11-24-14)13-6-3-10-21-18(13)23-19/h1,3-8,10-12,17H,9H2,(H,20,21,23)	N-prop-2-ynyl-3,5-dithiophen-2-yl-1,3-dihydropyrido[2,3-e][1,4]diazepin-2-imine	N-(prop-2-yn-1-yl)-3,5-di(thiophen-2-yl)-3H-pyrido[2,3-e][1,4]diazepin-2-amine	N-[(2E)-3,5-bis(thiophen-2-yl)-1H,2H,3H-pyrido[2,3-e][1,4]diazepin-2-ylidene]prop-2-yn-1-amine	(2Z)-N-(prop-2-yn-1-yl)-3,5-di(thiophen-2-yl)-1,3-dihydro-2H-pyrido[2,3-e][1,4]diazepin-2-imine	N-prop-2-ynyl-4,5-dithiophen-2-yl-1,3-dihydropyrido[2,3-e][1,4]diazepin-2-imine
InChI=1S/C17H14N4OS/c1-18-17-15(13-7-4-10-23-13)20-14(12-6-3-9-22-12)11-5-2-8-19-16(11)21-17/h2-10,15H,1H3,(H,18,19,21)	5-(furan-2-yl)-N-methyl-3-thiophen-2-yl-1,3-dihydropyrido[2,3-e][1,4]diazepin-2-imine	5-(furan-2-yl)-N-methyl-3-(thiophen-2-yl)-3H-pyrido[2,3-e][1,4]diazepin-2-amine	N-[(2E)-5-(furan-2-yl)-3-(thiophen-2-yl)-1H,2H,3H-pyrido[2,3-e][1,4]diazepin-2-ylidene]methanamine	(2Z)-5-(furan-2-yl)-N-methyl-3-(thiophen-2-yl)-1,3-dihydro-2H-pyrido[2,3-e][1,4]diazepin-2-imine	5-(furan-2-yl)-N-methyl-3-thiophen-2-yl-1,3-dihydropyrido[2,3-e][1,4]diazepin-2-imine
InChI=1S/C19H15FN4S/c1-21-19-17(15-5-3-11-25-15)23-16(12-6-8-13(20)9-7-12)14-4-2-10-22-18(14)24-19/h2-11,17H,1H3,(H,21,22,24)	5-(4-fluorophenyl)-N-methyl-3-thiophen-2-yl-1,3-dihydropyrido[2,3-e][1,4]diazepin-2-imine	5-(4-fluorophenyl)-N-methyl-3-(thiophen-2-yl)-3H-pyrido[2,3-e][1,4]diazepin-2-amine	N-[(2E)-5-(4-fluorophenyl)-3-(thiophen-2-yl)-1H,2H,3H-pyrido[2,3-e][1,4]diazepin-2-ylidene]methanamine	(2Z)-5-(4-fluorophenyl)-N-methyl-3-(thiophen-2-yl)-1,3-dihydro-2H-pyrido[2,3-e][1,4]diazepin-2-imine	5-(4-fluorophenyl)-N-methyl-3-thiophen-2-yl-1,3-dihydropyrido[2,3-e][1,4]diazepin-2-imine
InChI=1S/C25H26FN7O4/c26-22-11-18(33-16-20(36-25(33)34)15-32-6-5-28-30-32)2-3-21(22)17-1-4-23(27-13-17)24-12-19(37-29-24)14-31-7-9-35-10-8-31/h1-6,11,13,19-20H,7-10,12,14-16H2/t19-,20-/m0/s1	(5R)-3-[3-fluoro-4-[6-[(5S)-5-(morpholin-4-ylmethyl)-4,5-dihydro-1,2-oxazol-3-yl]pyridin-3-yl]phenyl]-5-(triazol-1-ylmethyl)-1,3-oxazolidin-2-one	(5R)-3-[3-fluoro-4-(6-{(5S)-5-[(morpholin-4-yl)methyl]-4,5-dihydro-1,2-oxazol-3-yl}pyridin-3-yl)phenyl]-5-[(1H-1,2,3-triazol-1-yl)methyl]-1,3-oxazolidin-2-one	(5R)-3-(3-fluoro-4-{6-[(5S)-5-[(morpholin-4-yl)methyl]-4,5-dihydro-1,2-oxazol-3-yl]pyridin-3-yl}phenyl)-5-[(1H-1,2,3-triazol-1-yl)methyl]-1,3-oxazolidin-2-one	(5R)-3-(3-fluoro-4-(6-((5S)-5-(morpholin-4-ylmethyl)-4,5-dihydro-1,2-oxazol-3-yl)pyridin-3-yl)phenyl)-5-(1H-1,2,3-triazol-1-ylmethyl)-1,3-oxazolidin-2-one	(5R)-3-[3-fluoro-4-[6-[(5S)-5-(morpholin-4-ylmethyl)-4,5-dihydro-1,2-oxazol-3-yl]pyridin-3-yl]phenyl]-5-(triazol-1-ylmethyl)-1,3-oxazolidin-2-one
InChI=1S/C18H16N4S2/c1-11-7-8-12-15(13-5-3-9-23-13)21-16(14-6-4-10-24-14)18(19-2)22-17(12)20-11/h3-10,16H,1-2H3,(H,19,20,22)	N,8-dimethyl-3,5-dithiophen-2-yl-1,3-dihydropyrido[2,3-e][1,4]diazepin-2-imine	N,8-dimethyl-3,5-di(thiophen-2-yl)-3H-pyrido[2,3-e][1,4]diazepin-2-amine	N-[(2Z)-8-methyl-3,5-bis(thiophen-2-yl)-1H,2H,3H-pyrido[2,3-e][1,4]diazepin-2-ylidene]methanamine	(2Z)-N,8-dimethyl-3,5-di(thiophen-2-yl)-1,3-dihydro-2H-pyrido[2,3-e][1,4]diazepin-2-imine	N,8-dimethyl-3,5-dithiophen-2-yl-1,3-dihydropyrido[2,3-e][1,4]diazepin-2-imine
InChI=1S/C17H20Cl2N4O4S/c1-8-12(18)13(19)14(21-8)15(24)22-9-4-5-23(7-10(9)26-2)17-20-6-11(28-17)16(25)27-3/h6,9-10,21H,4-5,7H2,1-3H3,(H,22,24)/t9-,10?/m1/s1		methyl 2-{(4R)-4-[(3,4-dichloro-5-methyl-1H-pyrrole-2-carbonyl)amino]-3-methoxypiperidin-1-yl}-1,3-thiazole-5-carboxylate	(Z)-3,4-dichloro-N-[(4R)-3-methoxy-1-[5-(methoxycarbonyl)-1,3-thiazol-2-yl]piperidin-4-yl]-5-methyl-1H-pyrrole-2-carboximidic acid	3,4-dichloro-N-((4R)-3-methoxy-1-(5-(methoxycarbonyl)-1,3-thiazol-2-yl)piperidin-4-yl)-5-methyl-1H-pyrrole-2-carboximidic acid	methyl 2-[(4R)-4-[(3,4-dichloro-5-methyl-1H-pyrrole-2-carbonyl)amino]-3-methoxypiperidin-1-yl]-1,3-thiazole-5-carboxylate
InChI=1S/C16H18Cl2N4O4S/c1-7-11(17)12(18)13(20-7)14(23)21-8-3-4-22(6-9(8)26-2)16-19-5-10(27-16)15(24)25/h5,8-9,20H,3-4,6H2,1-2H3,(H,21,23)(H,24,25)/t8-,9+/m1/s1	2-[(3S,4R)-4-[(3,4-dichloro-5-methyl-1H-pyrrole-2-carbonyl)amino]-3-methoxypiperidin-1-yl]-1,3-thiazole-5-carboxylic acid	2-{(3S,4R)-4-[(3,4-dichloro-5-methyl-1H-pyrrole-2-carbonyl)amino]-3-methoxypiperidin-1-yl}-1,3-thiazole-5-carboxylic acid	2-[(3S,4R)-4-[(Z)-[(3,4-dichloro-5-methyl-1H-pyrrol-2-yl)(hydroxy)methylidene]amino]-3-methoxypiperidin-1-yl]-1,3-thiazole-5-carboxylic acid	2-((3S,4R)-4-(((E)-(3,4-dichloro-5-methyl-1H-pyrrol-2-yl)(hydroxy)methylidene)amino)-3-methoxypiperidin-1-yl)-1,3-thiazole-5-carboxylic acid	2-[(3S,4R)-4-[(3,4-dichloro-5-methyl-1H-pyrrole-2-carbonyl)amino]-3-methoxypiperidin-1-yl]-1,3-thiazole-5-carboxylic acid
InChI=1S/C16H15Cl2N5O3S/c1-7-10(17)11(18)12(20-7)14(24)21-8-2-4-23(5-3-8)16-22-9(6-19)13(27-16)15(25)26/h8,20H,2-5H2,1H3,(H,21,24)(H,25,26)	4-cyano-2-[4-[(3,4-dichloro-5-methyl-1H-pyrrole-2-carbonyl)amino]piperidin-1-yl]-1,3-thiazole-5-carboxylic acid	4-cyano-2-{4-[(3,4-dichloro-5-methyl-1H-pyrrole-2-carbonyl)amino]piperidin-1-yl}-1,3-thiazole-5-carboxylic acid	4-cyano-2-{4-[(Z)-[(3,4-dichloro-5-methyl-1H-pyrrol-2-yl)(hydroxy)methylidene]amino]piperidin-1-yl}-1,3-thiazole-5-carboxylic acid	4-cyano-2-(4-(((Z)-(3,4-dichloro-5-methyl-1H-pyrrol-2-yl)(hydroxy)methylidene)amino)piperidin-1-yl)-1,3-thiazole-5-carboxylic acid	4-cyano-2-[4-[(3,4-dichloro-5-methyl-1H-pyrrole-2-carbonyl)amino]piperidin-1-yl]-1,3-thiazole-5-carboxylic acid
InChI=1S/C26H31N3O4/c1-31-24-5-3-21-25(29-24)19(9-13-27-21)6-10-26(30)11-7-20(8-12-26)28-17-18-2-4-22-23(16-18)33-15-14-32-22/h2-5,9,13,16,20,28,30H,6-8,10-12,14-15,17H2,1H3/t20-,26-	4-(2,3-dihydro-1,4-benzodioxin-6-ylmethylamino)-1-[2-(6-methoxy-1,5-naphthyridin-4-yl)ethyl]cyclohexan-1-ol	(1r,4s)-4-{[(2,3-dihydro-1,4-benzodioxin-6-yl)methyl]amino}-1-[2-(6-methoxy-1,5-naphthyridin-4-yl)ethyl]cyclohexan-1-ol	(1s,4r)-4-{[(2,3-dihydro-1,4-benzodioxin-6-yl)methyl]amino}-1-[2-(6-methoxy-1,5-naphthyridin-4-yl)ethyl]cyclohexan-1-ol	4-((2,3-dihydro-1,4-benzodioxin-6-ylmethyl)amino)-1-(2-(6-methoxy-1,5-naphthyridin-4-yl)ethyl)cyclohexan-1-ol	(4R)-4-(2,3-dihydro-1,4-benzodioxin-6-ylmethylamino)-1-[2-(6-methoxy-1,5-naphthyridin-4-yl)ethyl]cyclohexan-1-ol
InChI=1S/C26H30N4O4/c1-33-24-5-3-20-25(30-24)18(9-13-27-20)6-10-26(32)11-7-19(8-12-26)28-15-17-2-4-22-21(14-17)29-23(31)16-34-22/h2-5,9,13-14,19,28,32H,6-8,10-12,15-16H2,1H3,(H,29,31)/t19-,26+	6-[[[4-hydroxy-4-[2-(6-methoxy-1,5-naphthyridin-4-yl)ethyl]cyclohexyl]amino]methyl]-4H-1,4-benzoxazin-3-one	6-[({(1r,4s)-4-hydroxy-4-[2-(6-methoxy-1,5-naphthyridin-4-yl)ethyl]cyclohexyl}amino)methyl]-2H-1,4-benzoxazin-3(4H)-one	6-({[(1s,4r)-4-hydroxy-4-[2-(6-methoxy-1,5-naphthyridin-4-yl)ethyl]cyclohexyl]amino}methyl)-2H-1,4-benzoxazin-3-ol	6-(((4-hydroxy-4-(2-(6-methoxy-1,5-naphthyridin-4-yl)ethyl)cyclohexyl)amino)methyl)-2H-1,4-benzoxazin-3-ol	6-[[[(1R,4S)-4-hydroxy-4-[2-(6-methoxy-1,5-naphthyridin-4-yl)ethyl]cyclohexyl]amino]methyl]-4H-1,4-benzoxazin-3-one
InChI=1S/C24H28FN5O3/c1-31-23-3-2-20-24(29-23)18(19(25)14-28-20)6-9-30-7-4-16(5-8-30)26-13-17-12-21-22(15-27-17)33-11-10-32-21/h2-3,12,14-16,26H,4-11,13H2,1H3	N-(2,3-dihydro-[1,4]dioxino[2,3-c]pyridin-7-ylmethyl)-1-[2-(3-fluoro-6-methoxy-1,5-naphthyridin-4-yl)ethyl]piperidin-4-amine	N-[(2,3-dihydro[1,4]dioxino[2,3-c]pyridin-7-yl)methyl]-1-[2-(3-fluoro-6-methoxy-1,5-naphthyridin-4-yl)ethyl]piperidin-4-amine	N-({2H,3H-[1,4]dioxino[2,3-c]pyridin-7-yl}methyl)-1-[2-(3-fluoro-6-methoxy-1,5-naphthyridin-4-yl)ethyl]piperidin-4-amine	N-(2,3-dihydro[1,4]dioxino[2,3-c]pyridin-7-ylmethyl)-1-(2-(3-fluoro-6-methoxy-1,5-naphthyridin-4-yl)ethyl)piperidin-4-amine	N-(2,3-dihydro-[1,4]dioxino[2,3-c]pyridin-7-ylmethyl)-1-[2-(3-fluoro-6-methoxy-1,5-naphthyridin-4-yl)ethyl]piperidin-4-amine
InChI=1S/C24H27N5O4/c1-31-22-7-5-17-23(29-22)18(8-9-25-17)28-24(30)19-4-3-16(14-27-19)26-13-15-2-6-20-21(12-15)33-11-10-32-20/h2,5-9,12,16,19,26-27H,3-4,10-11,13-14H2,1H3,(H,25,28,30)/t16-,19-/m0/s1	(2S,5S)-5-(2,3-dihydro-1,4-benzodioxin-6-ylmethylamino)-N-(6-methoxy-1,5-naphthyridin-4-yl)piperidine-2-carboxamide	(2S,5S)-5-{[(2,3-dihydro-1,4-benzodioxin-6-yl)methyl]amino}-N-(6-methoxy-1,5-naphthyridin-4-yl)piperidine-2-carboxamide	(2S,5S)-5-{[(2,3-dihydro-1,4-benzodioxin-6-yl)methyl]amino}-N-[(4Z)-6-methoxy-1,4-dihydro-1,5-naphthyridin-4-ylidene]piperidine-2-carboxamide	(2S,5S)-5-((2,3-dihydro-1,4-benzodioxin-6-ylmethyl)amino)-N-((4E)-6-methoxy-1,5-naphthyridin-4(1H)-ylidene)piperidine-2-carboxamide	(2S,5S)-5-(2,3-dihydro-1,4-benzodioxin-6-ylmethylamino)-N-(6-methoxy-1,5-naphthyridin-4-yl)piperidine-2-carboxamide
InChI=1S/C24H27FN4O4/c1-30-23-7-6-20-24(29-23)18(19(25)12-28-20)5-4-17-3-2-15(14-33-17)26-11-16-10-21-22(13-27-16)32-9-8-31-21/h6-7,10,12-13,15,17,26H,2-5,8-9,11,14H2,1H3/t15-,17+/m1/s1	(3R,6R)-N-(2,3-dihydro-[1,4]dioxino[2,3-c]pyridin-7-ylmethyl)-6-[2-(3-fluoro-6-methoxy-1,5-naphthyridin-4-yl)ethyl]oxan-3-amine	(3R,6R)-N-[(2,3-dihydro[1,4]dioxino[2,3-c]pyridin-7-yl)methyl]-6-[2-(3-fluoro-6-methoxy-1,5-naphthyridin-4-yl)ethyl]oxan-3-amine	(3R,6R)-N-({2H,3H-[1,4]dioxino[2,3-c]pyridin-7-yl}methyl)-6-[2-(3-fluoro-6-methoxy-1,5-naphthyridin-4-yl)ethyl]oxan-3-amine	(3R,6R)-N-(2,3-dihydro[1,4]dioxino[2,3-c]pyridin-7-ylmethyl)-6-(2-(3-fluoro-6-methoxy-1,5-naphthyridin-4-yl)ethyl)oxan-3-amine	(3R,6S)-N-(2,3-dihydro-[1,4]dioxino[2,3-c]pyridin-7-ylmethyl)-6-[2-(3-fluoro-6-methoxy-1,5-naphthyridin-4-yl)ethyl]oxan-3-amine
InChI=1S/C26H31N5O4/c1-30(15-17-4-8-22-23(14-17)35-13-12-34-22)18-5-7-21(31(2)16-18)26(32)28-20-10-11-27-19-6-9-24(33-3)29-25(19)20/h4,6,8-11,14,18,21H,5,7,12-13,15-16H2,1-3H3,(H,27,28,32)/t18-,21-/m0/s1	(2S,5S)-5-[2,3-dihydro-1,4-benzodioxin-6-ylmethyl(methyl)amino]-N-(6-methoxy-1,5-naphthyridin-4-yl)-1-methylpiperidine-2-carboxamide	(2S,5S)-5-{[(2,3-dihydro-1,4-benzodioxin-6-yl)methyl](methyl)amino}-N-(6-methoxy-1,5-naphthyridin-4-yl)-1-methylpiperidine-2-carboxamide	(2S,5S)-5-{[(2,3-dihydro-1,4-benzodioxin-6-yl)methyl](methyl)amino}-N-[(4Z)-6-methoxy-1,4-dihydro-1,5-naphthyridin-4-ylidene]-1-methylpiperidine-2-carboxamide	(2S,5S)-5-((2,3-dihydro-1,4-benzodioxin-6-ylmethyl)(methyl)amino)-N-((4E)-6-methoxy-1,5-naphthyridin-4(1H)-ylidene)-1-methylpiperidine-2-carboxamide	(2S,5S)-5-[2,3-dihydro-1,4-benzodioxin-6-ylmethyl(methyl)amino]-N-(6-methoxy-1,5-naphthyridin-4-yl)-1-methylpiperidine-2-carboxamide
InChI=1S/C19H21Cl2FN4O3/c1-3-29-19(28)14-8-11(4-6-23-14)26-7-5-13(12(22)9-26)25-18(27)17-16(21)15(20)10(2)24-17/h4,6,8,12-13,24H,3,5,7,9H2,1-2H3,(H,25,27)/t12-,13+/m0/s1	ethyl 4-[(3S,4R)-4-[(3,4-dichloro-5-methyl-1H-pyrrole-2-carbonyl)amino]-3-fluoropiperidin-1-yl]pyridine-2-carboxylate	ethyl 4-{(3S,4R)-4-[(3,4-dichloro-5-methyl-1H-pyrrole-2-carbonyl)amino]-3-fluoropiperidin-1-yl}pyridine-2-carboxylate	(Z)-3,4-dichloro-N-[(3S,4R)-1-[2-(ethoxycarbonyl)pyridin-4-yl]-3-fluoropiperidin-4-yl]-5-methyl-1H-pyrrole-2-carboximidic acid	3,4-dichloro-N-((3S,4R)-1-(2-(ethoxycarbonyl)pyridin-4-yl)-3-fluoropiperidin-4-yl)-5-methyl-1H-pyrrole-2-carboximidic acid	ethyl 4-[(3S,4R)-4-[(3,4-dichloro-5-methyl-1H-pyrrole-2-carbonyl)amino]-3-fluoropiperidin-1-yl]pyridine-2-carboxylate
InChI=1S/C23H26N6O4/c1-31-21-5-4-16-22(29-21)17(6-7-24-16)28-23(30)18-3-2-14(11-27-18)25-12-15-10-19-20(13-26-15)33-9-8-32-19/h4-7,10,13-14,18,25,27H,2-3,8-9,11-12H2,1H3,(H,24,28,30)/t14-,18+/m1/s1	(2S,5R)-5-(2,3-dihydro-[1,4]dioxino[2,3-c]pyridin-7-ylmethylamino)-N-(6-methoxy-1,5-naphthyridin-4-yl)piperidine-2-carboxamide	(2S,5R)-5-{[(2,3-dihydro[1,4]dioxino[2,3-c]pyridin-7-yl)methyl]amino}-N-(6-methoxy-1,5-naphthyridin-4-yl)piperidine-2-carboxamide	(2S,5R)-5-[({2H,3H-[1,4]dioxino[2,3-c]pyridin-7-yl}methyl)amino]-N-[(4E)-6-methoxy-1,4-dihydro-1,5-naphthyridin-4-ylidene]piperidine-2-carboxamide	(2S,5R)-5-((2,3-dihydro[1,4]dioxino[2,3-c]pyridin-7-ylmethyl)amino)-N-((4E)-6-methoxy-1,5-naphthyridin-4(1H)-ylidene)piperidine-2-carboxamide	(2S,5R)-5-(2,3-dihydro-[1,4]dioxino[2,3-c]pyridin-7-ylmethylamino)-N-(6-methoxy-1,5-naphthyridin-4-yl)piperidine-2-carboxamide
InChI=1S/C23H25FN6O4/c1-32-20-5-4-16-22(29-20)21(15(24)11-28-16)30-23(31)17-3-2-13(9-27-17)25-10-14-8-18-19(12-26-14)34-7-6-33-18/h4-5,8,11-13,17,25,27H,2-3,6-7,9-10H2,1H3,(H,28,30,31)/t13-,17+/m1/s1		(2S,5R)-5-{[(2,3-dihydro[1,4]dioxino[2,3-c]pyridin-7-yl)methyl]amino}-N-(3-fluoro-6-methoxy-1,5-naphthyridin-4-yl)piperidine-2-carboxamide	(2S,5R)-5-[({2H,3H-[1,4]dioxino[2,3-c]pyridin-7-yl}methyl)amino]-N-[(4Z)-3-fluoro-6-methoxy-1,4-dihydro-1,5-naphthyridin-4-ylidene]piperidine-2-carboxamide	(2S,5R)-5-((2,3-dihydro[1,4]dioxino[2,3-c]pyridin-7-ylmethyl)amino)-N-((4Z)-3-fluoro-6-methoxy-1,5-naphthyridin-4(1H)-ylidene)piperidine-2-carboxamide	(2S,5R)-5-(2,3-dihydro-[1,4]dioxino[2,3-c]pyridin-7-ylmethylamino)-N-(3-fluoro-6-methoxy-1,5-naphthyridin-4-yl)piperidine-2-carboxamide
InChI=1S/C24H25N5O5/c1-32-21-7-5-15-22(29-21)16(8-9-25-15)27-24(31)18-4-3-17(23(30)28-18)26-13-14-2-6-19-20(12-14)34-11-10-33-19/h2,5-9,12,17-18,26H,3-4,10-11,13H2,1H3,(H,28,30)(H,25,27,31)	5-(2,3-dihydro-1,4-benzodioxin-6-ylmethylamino)-N-(6-methoxy-1,5-naphthyridin-4-yl)-6-oxopiperidine-2-carboxamide	5-{[(2,3-dihydro-1,4-benzodioxin-6-yl)methyl]amino}-N-(6-methoxy-1,5-naphthyridin-4-yl)-6-oxopiperidine-2-carboxamide	5-{[(2,3-dihydro-1,4-benzodioxin-6-yl)methyl]amino}-6-hydroxy-N-[(4Z)-6-methoxy-1,4-dihydro-1,5-naphthyridin-4-ylidene]-2,3,4,5-tetrahydropyridine-2-carboxamide	5-((2,3-dihydro-1,4-benzodioxin-6-ylmethyl)amino)-6-hydroxy-N-((4E)-6-methoxy-1,5-naphthyridin-4(1H)-ylidene)-2,3,4,5-tetrahydropyridine-2-carboxamide	5-(2,3-dihydro-1,4-benzodioxin-6-ylmethylamino)-N-(6-methoxy-1,5-naphthyridin-4-yl)-6-oxopiperidine-2-carboxamide
InChI=1S/C24H25N5O5/c1-32-21-7-5-15-22(29-21)16(8-9-25-15)27-24(31)18-4-3-17(23(30)28-18)26-13-14-2-6-19-20(12-14)34-11-10-33-19/h2,5-9,12,17-18,26H,3-4,10-11,13H2,1H3,(H,28,30)(H,25,27,31)/t17-,18-/m1/s1	(2R,5R)-5-(2,3-dihydro-1,4-benzodioxin-6-ylmethylamino)-N-(6-methoxy-1,5-naphthyridin-4-yl)-6-oxopiperidine-2-carboxamide	(2R,5R)-5-{[(2,3-dihydro-1,4-benzodioxin-6-yl)methyl]amino}-N-(6-methoxy-1,5-naphthyridin-4-yl)-6-oxopiperidine-2-carboxamide	(2R,5R)-5-{[(2,3-dihydro-1,4-benzodioxin-6-yl)methyl]amino}-6-hydroxy-N-[(4Z)-6-methoxy-1,4-dihydro-1,5-naphthyridin-4-ylidene]-2,3,4,5-tetrahydropyridine-2-carboxamide	(2R,5R)-5-((2,3-dihydro-1,4-benzodioxin-6-ylmethyl)amino)-6-hydroxy-N-((4E)-6-methoxy-1,5-naphthyridin-4(1H)-ylidene)-2,3,4,5-tetrahydropyridine-2-carboxamide	(2R,5R)-5-(2,3-dihydro-1,4-benzodioxin-6-ylmethylamino)-N-(6-methoxy-1,5-naphthyridin-4-yl)-6-oxopiperidine-2-carboxamide
InChI=1S/C24H25N5O5/c1-32-21-7-5-15-22(29-21)16(8-9-25-15)27-24(31)18-4-3-17(23(30)28-18)26-13-14-2-6-19-20(12-14)34-11-10-33-19/h2,5-9,12,17-18,26H,3-4,10-11,13H2,1H3,(H,28,30)(H,25,27,31)/t17-,18+/m0/s1	(2R,5S)-5-(2,3-dihydro-1,4-benzodioxin-6-ylmethylamino)-N-(6-methoxy-1,5-naphthyridin-4-yl)-6-oxopiperidine-2-carboxamide	(2R,5S)-5-{[(2,3-dihydro-1,4-benzodioxin-6-yl)methyl]amino}-N-(6-methoxy-1,5-naphthyridin-4-yl)-6-oxopiperidine-2-carboxamide	(2R,5S)-5-{[(2,3-dihydro-1,4-benzodioxin-6-yl)methyl]amino}-6-hydroxy-N-[(4Z)-6-methoxy-1,4-dihydro-1,5-naphthyridin-4-ylidene]-2,3,4,5-tetrahydropyridine-2-carboxamide	(2R,5S)-5-((2,3-dihydro-1,4-benzodioxin-6-ylmethyl)amino)-6-hydroxy-N-((4E)-6-methoxy-1,5-naphthyridin-4(1H)-ylidene)-2,3,4,5-tetrahydropyridine-2-carboxamide	(2R,5S)-5-(2,3-dihydro-1,4-benzodioxin-6-ylmethylamino)-N-(6-methoxy-1,5-naphthyridin-4-yl)-6-oxopiperidine-2-carboxamide
InChI=1S/C24H24N6O3/c25-11-16-5-4-15-2-1-3-19(23(15)29-16)30-24(31)20-7-6-17(12-28-20)26-13-18-10-21-22(14-27-18)33-9-8-32-21/h1-5,10,14,17,20,26,28H,6-9,12-13H2,(H,30,31)/t17-,20+/m1/s1	(2S,5R)-N-(2-cyanoquinolin-8-yl)-5-(2,3-dihydro-[1,4]dioxino[2,3-c]pyridin-7-ylmethylamino)piperidine-2-carboxamide	(2S,5R)-N-(2-cyanoquinolin-8-yl)-5-{[(2,3-dihydro[1,4]dioxino[2,3-c]pyridin-7-yl)methyl]amino}piperidine-2-carboxamide	(Z,2S,5R)-N-(2-cyanoquinolin-8-yl)-5-[({2H,3H-[1,4]dioxino[2,3-c]pyridin-7-yl}methyl)amino]piperidine-2-carboximidic acid	(2S,5R)-N-(2-cyanoquinolin-8-yl)-5-((2,3-dihydro[1,4]dioxino[2,3-c]pyridin-7-ylmethyl)amino)piperidine-2-carboximidic acid	(2S,5R)-N-(2-cyanoquinolin-8-yl)-5-(2,3-dihydro-[1,4]dioxino[2,3-c]pyridin-7-ylmethylamino)piperidine-2-carboxamide
InChI=1S/C24H27N5O4/c1-31-17-3-5-19-18(11-17)20(6-7-25-19)29-24(30)21-4-2-15(12-28-21)26-13-16-10-22-23(14-27-16)33-9-8-32-22/h3,5-7,10-11,14-15,21,26,28H,2,4,8-9,12-13H2,1H3,(H,25,29,30)/t15-,21+/m1/s1	(2S,5R)-5-(2,3-dihydro-[1,4]dioxino[2,3-c]pyridin-7-ylmethylamino)-N-(6-methoxyquinolin-4-yl)piperidine-2-carboxamide	(2S,5R)-5-{[(2,3-dihydro[1,4]dioxino[2,3-c]pyridin-7-yl)methyl]amino}-N-(6-methoxyquinolin-4-yl)piperidine-2-carboxamide	(2S,5R)-5-[({2H,3H-[1,4]dioxino[2,3-c]pyridin-7-yl}methyl)amino]-N-[(4E)-6-methoxy-1,4-dihydroquinolin-4-ylidene]piperidine-2-carboxamide	(2S,5R)-5-((2,3-dihydro[1,4]dioxino[2,3-c]pyridin-7-ylmethyl)amino)-N-((4E)-6-methoxyquinolin-4(1H)-ylidene)piperidine-2-carboxamide	(2S,5R)-5-(2,3-dihydro-[1,4]dioxino[2,3-c]pyridin-7-ylmethylamino)-N-(6-methoxyquinolin-4-yl)piperidine-2-carboxamide
InChI=1S/C25H30N4O4/c1-31-21-4-2-18-3-5-25(30)29(22(18)15-21)11-10-28-8-6-19(7-9-28)26-16-20-14-23-24(17-27-20)33-13-12-32-23/h2-5,14-15,17,19,26H,6-13,16H2,1H3	1-[2-[4-(2,3-dihydro-[1,4]dioxino[2,3-c]pyridin-7-ylmethylamino)piperidin-1-yl]ethyl]-7-methoxyquinolin-2-one	1-[2-(4-{[(2,3-dihydro[1,4]dioxino[2,3-c]pyridin-7-yl)methyl]amino}piperidin-1-yl)ethyl]-7-methoxyquinolin-2(1H)-one	1-(2-{4-[({2H,3H-[1,4]dioxino[2,3-c]pyridin-7-yl}methyl)amino]piperidin-1-yl}ethyl)-7-methoxy-1,2-dihydroquinolin-2-one	1-(2-(4-((2,3-dihydro[1,4]dioxino[2,3-c]pyridin-7-ylmethyl)amino)piperidin-1-yl)ethyl)-7-methoxyquinolin-2(1H)-one	1-[2-[4-(2,3-dihydro-[1,4]dioxino[2,3-c]pyridin-7-ylmethylamino)piperidin-1-yl]ethyl]-7-methoxyquinolin-2-one
InChI=1S/C23H26N6O4/c1-31-21-5-4-16-22(29-21)17(6-7-24-16)28-23(30)18-3-2-14(11-27-18)25-12-15-10-19-20(13-26-15)33-9-8-32-19/h4-7,10,13-14,18,25,27H,2-3,8-9,11-12H2,1H3,(H,24,28,30)/t14-,18+/m0/s1	(2R,5S)-5-(2,3-dihydro-[1,4]dioxino[2,3-c]pyridin-7-ylmethylamino)-N-(6-methoxy-1,5-naphthyridin-4-yl)piperidine-2-carboxamide	(2R,5S)-5-{[(2,3-dihydro[1,4]dioxino[2,3-c]pyridin-7-yl)methyl]amino}-N-(6-methoxy-1,5-naphthyridin-4-yl)piperidine-2-carboxamide	(2R,5S)-5-[({2H,3H-[1,4]dioxino[2,3-c]pyridin-7-yl}methyl)amino]-N-[(4E)-6-methoxy-1,4-dihydro-1,5-naphthyridin-4-ylidene]piperidine-2-carboxamide	(2R,5S)-5-((2,3-dihydro[1,4]dioxino[2,3-c]pyridin-7-ylmethyl)amino)-N-((4E)-6-methoxy-1,5-naphthyridin-4(1H)-ylidene)piperidine-2-carboxamide	(2R,5S)-5-(2,3-dihydro-[1,4]dioxino[2,3-c]pyridin-7-ylmethylamino)-N-(6-methoxy-1,5-naphthyridin-4-yl)piperidine-2-carboxamide
InChI=1S/C24H24N6O3/c25-11-16-5-4-15-2-1-3-19(23(15)29-16)30-24(31)20-7-6-17(12-28-20)26-13-18-10-21-22(14-27-18)33-9-8-32-21/h1-5,10,14,17,20,26,28H,6-9,12-13H2,(H,30,31)/t17-,20+/m0/s1	(2R,5S)-N-(2-cyanoquinolin-8-yl)-5-(2,3-dihydro-[1,4]dioxino[2,3-c]pyridin-7-ylmethylamino)piperidine-2-carboxamide	(2R,5S)-N-(2-cyanoquinolin-8-yl)-5-{[(2,3-dihydro[1,4]dioxino[2,3-c]pyridin-7-yl)methyl]amino}piperidine-2-carboxamide	(Z,2R,5S)-N-(2-cyanoquinolin-8-yl)-5-[({2H,3H-[1,4]dioxino[2,3-c]pyridin-7-yl}methyl)amino]piperidine-2-carboximidic acid	(2R,5S)-N-(2-cyanoquinolin-8-yl)-5-((2,3-dihydro[1,4]dioxino[2,3-c]pyridin-7-ylmethyl)amino)piperidine-2-carboximidic acid	(2R,5S)-N-(2-cyanoquinolin-8-yl)-5-(2,3-dihydro-[1,4]dioxino[2,3-c]pyridin-7-ylmethylamino)piperidine-2-carboxamide
InChI=1S/C22H25N5O2/c1-29-20-10-9-17-21(27-20)18(11-12-23-17)26-22(28)19-8-7-16(14-25-19)24-13-15-5-3-2-4-6-15/h2-6,9-12,16,19,24-25H,7-8,13-14H2,1H3,(H,23,26,28)/t16-,19+/m1/s1	(2S,5R)-5-(benzylamino)-N-(6-methoxy-1,5-naphthyridin-4-yl)piperidine-2-carboxamide	(2S,5R)-5-(benzylamino)-N-(6-methoxy-1,5-naphthyridin-4-yl)piperidine-2-carboxamide	(2S,5R)-5-(benzylamino)-N-[(4Z)-6-methoxy-1,4-dihydro-1,5-naphthyridin-4-ylidene]piperidine-2-carboxamide	(2S,5R)-5-(benzylamino)-N-((4E)-6-methoxy-1,5-naphthyridin-4(1H)-ylidene)piperidine-2-carboxamide	(2S,5R)-5-(benzylamino)-N-(6-methoxy-1,5-naphthyridin-4-yl)piperidine-2-carboxamide
InChI=1S/C23H25N7O4/c1-33-20-7-5-15-21(30-20)16(8-9-24-15)28-23(32)17-4-2-13(10-26-17)25-11-14-3-6-18-22(27-14)29-19(31)12-34-18/h3,5-9,13,17,25-26H,2,4,10-12H2,1H3,(H,24,28,32)(H,27,29,31)/t13-,17+/m1/s1	(2S,5R)-N-(6-methoxy-1,5-naphthyridin-4-yl)-5-[(3-oxo-4H-pyrido[3,2-b][1,4]oxazin-6-yl)methylamino]piperidine-2-carboxamide	(2S,5R)-N-(6-methoxy-1,5-naphthyridin-4-yl)-5-{[(3-oxo-3,4-dihydro-2H-pyrido[3,2-b][1,4]oxazin-6-yl)methyl]amino}piperidine-2-carboxamide	(2S,5R)-5-[({3-hydroxy-2H-pyrido[3,2-b][1,4]oxazin-6-yl}methyl)amino]-N-[(4Z)-6-methoxy-1,4-dihydro-1,5-naphthyridin-4-ylidene]piperidine-2-carboxamide	(2S,5R)-5-(((3-hydroxy-2H-pyrido[3,2-b][1,4]oxazin-6-yl)methyl)amino)-N-((4E)-6-methoxy-1,5-naphthyridin-4(1H)-ylidene)piperidine-2-carboxamide	(2S,5R)-N-(6-methoxy-1,5-naphthyridin-4-yl)-5-[(3-oxo-4H-pyrido[3,2-b][1,4]oxazin-6-yl)methylamino]piperidine-2-carboxamide
InChI=1S/C24H27N5O4/c1-31-22-7-5-17-23(29-22)18(8-9-25-17)28-24(30)19-4-3-16(14-27-19)26-13-15-2-6-20-21(12-15)33-11-10-32-20/h2,5-9,12,16,19,26-27H,3-4,10-11,13-14H2,1H3,(H,25,28,30)/t16-,19+/m1/s1	(2S,5R)-5-(2,3-dihydro-1,4-benzodioxin-6-ylmethylamino)-N-(6-methoxy-1,5-naphthyridin-4-yl)piperidine-2-carboxamide	(2S,5R)-5-{[(2,3-dihydro-1,4-benzodioxin-6-yl)methyl]amino}-N-(6-methoxy-1,5-naphthyridin-4-yl)piperidine-2-carboxamide	(2S,5R)-5-{[(2,3-dihydro-1,4-benzodioxin-6-yl)methyl]amino}-N-[(4Z)-6-methoxy-1,4-dihydro-1,5-naphthyridin-4-ylidene]piperidine-2-carboxamide	(2S,5R)-5-((2,3-dihydro-1,4-benzodioxin-6-ylmethyl)amino)-N-((4E)-6-methoxy-1,5-naphthyridin-4(1H)-ylidene)piperidine-2-carboxamide	(2S,5R)-5-(2,3-dihydro-1,4-benzodioxin-6-ylmethylamino)-N-(6-methoxy-1,5-naphthyridin-4-yl)piperidine-2-carboxamide
InChI=1S/C24H27FN6O3/c1-33-22-9-7-19-23(31-22)17(18(25)12-28-19)6-4-14-2-3-15(10-26-14)27-11-16-5-8-20-24(29-16)30-21(32)13-34-20/h5,7-9,12,14-15,26-27H,2-4,6,10-11,13H2,1H3,(H,29,30,32)/t14-,15+/m1/s1	6-[[[(3S,6S)-6-[2-(3-fluoro-6-methoxy-1,5-naphthyridin-4-yl)ethyl]piperidin-3-yl]amino]methyl]-4H-pyrido[3,2-b][1,4]oxazin-3-one	6-[({(3S,6S)-6-[2-(3-fluoro-6-methoxy-1,5-naphthyridin-4-yl)ethyl]piperidin-3-yl}amino)methyl]-2H-pyrido[3,2-b][1,4]oxazin-3(4H)-one	6-({[(3S,6S)-6-[2-(3-fluoro-6-methoxy-1,5-naphthyridin-4-yl)ethyl]piperidin-3-yl]amino}methyl)-2H-pyrido[3,2-b][1,4]oxazin-3-ol	6-((((3S,6S)-6-(2-(3-fluoro-6-methoxy-1,5-naphthyridin-4-yl)ethyl)piperidin-3-yl)amino)methyl)-2H-pyrido[3,2-b][1,4]oxazin-3-ol	6-[[[(3S,6R)-6-[2-(3-fluoro-6-methoxy-1,5-naphthyridin-4-yl)ethyl]piperidin-3-yl]amino]methyl]-4H-pyrido[3,2-b][1,4]oxazin-3-one
InChI=1S/C24H28FN5O3/c1-31-23-7-6-20-24(30-23)18(19(25)13-29-20)5-4-15-2-3-16(11-26-15)27-12-17-10-21-22(14-28-17)33-9-8-32-21/h6-7,10,13-16,26-27H,2-5,8-9,11-12H2,1H3/t15-,16+/m1/s1	(3S,6S)-N-(2,3-dihydro-[1,4]dioxino[2,3-c]pyridin-7-ylmethyl)-6-[2-(3-fluoro-6-methoxy-1,5-naphthyridin-4-yl)ethyl]piperidin-3-amine	(3S,6S)-N-[(2,3-dihydro[1,4]dioxino[2,3-c]pyridin-7-yl)methyl]-6-[2-(3-fluoro-6-methoxy-1,5-naphthyridin-4-yl)ethyl]piperidin-3-amine	(3S,6S)-N-({2H,3H-[1,4]dioxino[2,3-c]pyridin-7-yl}methyl)-6-[2-(3-fluoro-6-methoxy-1,5-naphthyridin-4-yl)ethyl]piperidin-3-amine	(3S,6S)-N-(2,3-dihydro[1,4]dioxino[2,3-c]pyridin-7-ylmethyl)-6-(2-(3-fluoro-6-methoxy-1,5-naphthyridin-4-yl)ethyl)piperidin-3-amine	(3S,6R)-N-(2,3-dihydro-[1,4]dioxino[2,3-c]pyridin-7-ylmethyl)-6-[2-(3-fluoro-6-methoxy-1,5-naphthyridin-4-yl)ethyl]piperidin-3-amine
InChI=1S/C24H28FN5O3/c1-31-23-7-6-20-24(30-23)18(19(25)13-29-20)5-4-15-2-3-16(11-26-15)27-12-17-10-21-22(14-28-17)33-9-8-32-21/h6-7,10,13-16,26-27H,2-5,8-9,11-12H2,1H3/t15-,16-/m1/s1	(3R,6S)-N-(2,3-dihydro-[1,4]dioxino[2,3-c]pyridin-7-ylmethyl)-6-[2-(3-fluoro-6-methoxy-1,5-naphthyridin-4-yl)ethyl]piperidin-3-amine	(3R,6S)-N-[(2,3-dihydro[1,4]dioxino[2,3-c]pyridin-7-yl)methyl]-6-[2-(3-fluoro-6-methoxy-1,5-naphthyridin-4-yl)ethyl]piperidin-3-amine	(3R,6S)-N-({2H,3H-[1,4]dioxino[2,3-c]pyridin-7-yl}methyl)-6-[2-(3-fluoro-6-methoxy-1,5-naphthyridin-4-yl)ethyl]piperidin-3-amine	(3R,6S)-N-(2,3-dihydro[1,4]dioxino[2,3-c]pyridin-7-ylmethyl)-6-(2-(3-fluoro-6-methoxy-1,5-naphthyridin-4-yl)ethyl)piperidin-3-amine	(3R,6R)-N-(2,3-dihydro-[1,4]dioxino[2,3-c]pyridin-7-ylmethyl)-6-[2-(3-fluoro-6-methoxy-1,5-naphthyridin-4-yl)ethyl]piperidin-3-amine
InChI=1S/C24H29N5O3/c1-30-23-7-6-20-24(29-23)16(8-9-25-20)2-3-17-4-5-18(13-26-17)27-14-19-12-21-22(15-28-19)32-11-10-31-21/h6-9,12,15,17-18,26-27H,2-5,10-11,13-14H2,1H3/t17-,18-/m0/s1	(3S,6S)-N-(2,3-dihydro-[1,4]dioxino[2,3-c]pyridin-7-ylmethyl)-6-[2-(6-methoxy-1,5-naphthyridin-4-yl)ethyl]piperidin-3-amine	(3S,6S)-N-[(2,3-dihydro[1,4]dioxino[2,3-c]pyridin-7-yl)methyl]-6-[2-(6-methoxy-1,5-naphthyridin-4-yl)ethyl]piperidin-3-amine	(3S,6S)-N-({2H,3H-[1,4]dioxino[2,3-c]pyridin-7-yl}methyl)-6-[2-(6-methoxy-1,5-naphthyridin-4-yl)ethyl]piperidin-3-amine	(3S,6S)-N-(2,3-dihydro[1,4]dioxino[2,3-c]pyridin-7-ylmethyl)-6-(2-(6-methoxy-1,5-naphthyridin-4-yl)ethyl)piperidin-3-amine	(3S,6S)-N-(2,3-dihydro-[1,4]dioxino[2,3-c]pyridin-7-ylmethyl)-6-[2-(6-methoxy-1,5-naphthyridin-4-yl)ethyl]piperidin-3-amine
InChI=1S/C24H27ClN6O3/c1-33-22-9-7-19-23(31-22)17(18(25)12-28-19)6-4-14-2-3-15(10-26-14)27-11-16-5-8-20-24(29-16)30-21(32)13-34-20/h5,7-9,12,14-15,26-27H,2-4,6,10-11,13H2,1H3,(H,29,30,32)/t14-,15+/m1/s1	6-[[[(3S,6S)-6-[2-(3-chloro-6-methoxy-1,5-naphthyridin-4-yl)ethyl]piperidin-3-yl]amino]methyl]-4H-pyrido[3,2-b][1,4]oxazin-3-one	6-[({(3S,6S)-6-[2-(3-chloro-6-methoxy-1,5-naphthyridin-4-yl)ethyl]piperidin-3-yl}amino)methyl]-2H-pyrido[3,2-b][1,4]oxazin-3(4H)-one	6-({[(3S,6S)-6-[2-(3-chloro-6-methoxy-1,5-naphthyridin-4-yl)ethyl]piperidin-3-yl]amino}methyl)-2H-pyrido[3,2-b][1,4]oxazin-3-ol	6-((((3S,6S)-6-(2-(3-chloro-6-methoxy-1,5-naphthyridin-4-yl)ethyl)piperidin-3-yl)amino)methyl)-2H-pyrido[3,2-b][1,4]oxazin-3-ol	6-[[[(3S,6R)-6-[2-(3-chloro-6-methoxy-1,5-naphthyridin-4-yl)ethyl]piperidin-3-yl]amino]methyl]-4H-pyrido[3,2-b][1,4]oxazin-3-one
InChI=1S/C24H28N6O3/c1-32-22-9-7-19-23(30-22)15(10-11-25-19)2-3-16-4-5-17(12-26-16)27-13-18-6-8-20-24(28-18)29-21(31)14-33-20/h6-11,16-17,26-27H,2-5,12-14H2,1H3,(H,28,29,31)/t16-,17-/m0/s1	6-[[[(3S,6S)-6-[2-(6-methoxy-1,5-naphthyridin-4-yl)ethyl]piperidin-3-yl]amino]methyl]-4H-pyrido[3,2-b][1,4]oxazin-3-one	6-[({(3S,6S)-6-[2-(6-methoxy-1,5-naphthyridin-4-yl)ethyl]piperidin-3-yl}amino)methyl]-2H-pyrido[3,2-b][1,4]oxazin-3(4H)-one	6-({[(3S,6S)-6-[2-(6-methoxy-1,5-naphthyridin-4-yl)ethyl]piperidin-3-yl]amino}methyl)-2H-pyrido[3,2-b][1,4]oxazin-3-ol	6-((((3S,6S)-6-(2-(6-methoxy-1,5-naphthyridin-4-yl)ethyl)piperidin-3-yl)amino)methyl)-2H-pyrido[3,2-b][1,4]oxazin-3-ol	6-[[[(3S,6S)-6-[2-(6-methoxy-1,5-naphthyridin-4-yl)ethyl]piperidin-3-yl]amino]methyl]-4H-pyrido[3,2-b][1,4]oxazin-3-one
InChI=1S/C24H28ClN5O3/c1-31-23-7-6-20-24(30-23)18(19(25)13-29-20)5-4-15-2-3-16(11-26-15)27-12-17-10-21-22(14-28-17)33-9-8-32-21/h6-7,10,13-16,26-27H,2-5,8-9,11-12H2,1H3/t15-,16+/m1/s1	(3S,6S)-6-[2-(3-chloro-6-methoxy-1,5-naphthyridin-4-yl)ethyl]-N-(2,3-dihydro-[1,4]dioxino[2,3-c]pyridin-7-ylmethyl)piperidin-3-amine	(3S,6S)-6-[2-(3-chloro-6-methoxy-1,5-naphthyridin-4-yl)ethyl]-N-[(2,3-dihydro[1,4]dioxino[2,3-c]pyridin-7-yl)methyl]piperidin-3-amine	(3S,6S)-6-[2-(3-chloro-6-methoxy-1,5-naphthyridin-4-yl)ethyl]-N-({2H,3H-[1,4]dioxino[2,3-c]pyridin-7-yl}methyl)piperidin-3-amine	(3S,6S)-6-(2-(3-chloro-6-methoxy-1,5-naphthyridin-4-yl)ethyl)-N-(2,3-dihydro[1,4]dioxino[2,3-c]pyridin-7-ylmethyl)piperidin-3-amine	(3S,6R)-6-[2-(3-chloro-6-methoxy-1,5-naphthyridin-4-yl)ethyl]-N-(2,3-dihydro-[1,4]dioxino[2,3-c]pyridin-7-ylmethyl)piperidin-3-amine
InChI=1S/C24H29N5O4/c1-31-19-2-3-20-21(13-19)29(24(30)16-27-20)9-8-28-6-4-17(5-7-28)25-14-18-12-22-23(15-26-18)33-11-10-32-22/h2-3,12-13,15-17,25H,4-11,14H2,1H3	1-[2-[4-(2,3-dihydro-[1,4]dioxino[2,3-c]pyridin-7-ylmethylamino)piperidin-1-yl]ethyl]-7-methoxyquinoxalin-2-one	1-[2-(4-{[(2,3-dihydro[1,4]dioxino[2,3-c]pyridin-7-yl)methyl]amino}piperidin-1-yl)ethyl]-7-methoxyquinoxalin-2(1H)-one	1-(2-{4-[({2H,3H-[1,4]dioxino[2,3-c]pyridin-7-yl}methyl)amino]piperidin-1-yl}ethyl)-7-methoxy-1,2-dihydroquinoxalin-2-one	1-(2-(4-((2,3-dihydro[1,4]dioxino[2,3-c]pyridin-7-ylmethyl)amino)piperidin-1-yl)ethyl)-7-methoxyquinoxalin-2(1H)-one	1-[2-[4-(2,3-dihydro-[1,4]dioxino[2,3-c]pyridin-7-ylmethylamino)piperidin-1-yl]ethyl]-7-methoxyquinoxalin-2-one
InChI=1S/C24H27ClN6O2S/c1-33-22-9-7-19-23(31-22)17(18(25)12-28-19)6-4-14-2-3-15(10-26-14)27-11-16-5-8-20-24(29-16)30-21(32)13-34-20/h5,7-9,12,14-15,26-27H,2-4,6,10-11,13H2,1H3,(H,29,30,32)/t14-,15+/m1/s1	6-[[[(3S,6S)-6-[2-(3-chloro-6-methoxy-1,5-naphthyridin-4-yl)ethyl]piperidin-3-yl]amino]methyl]-4H-pyrido[3,2-b][1,4]thiazin-3-one	6-[({(3S,6S)-6-[2-(3-chloro-6-methoxy-1,5-naphthyridin-4-yl)ethyl]piperidin-3-yl}amino)methyl]-2H-pyrido[3,2-b][1,4]thiazin-3(4H)-one	6-({[(3S,6S)-6-[2-(3-chloro-6-methoxy-1,5-naphthyridin-4-yl)ethyl]piperidin-3-yl]amino}methyl)-2H-pyrido[3,2-b][1,4]thiazin-3-ol	6-((((3S,6S)-6-(2-(3-chloro-6-methoxy-1,5-naphthyridin-4-yl)ethyl)piperidin-3-yl)amino)methyl)-2H-pyrido[3,2-b][1,4]thiazin-3-ol	6-[[[(3S,6R)-6-[2-(3-chloro-6-methoxy-1,5-naphthyridin-4-yl)ethyl]piperidin-3-yl]amino]methyl]-4H-pyrido[3,2-b][1,4]thiazin-3-one
InChI=1S/C25H26N6O2/c26-12-19-7-5-17-3-1-2-16(24(17)29-19)4-6-18-8-9-20(13-27-18)28-14-21-10-11-22-25(30-21)31-23(32)15-33-22/h1-3,5,7,10-11,18,20,27-28H,4,6,8-9,13-15H2,(H,30,31,32)/t18-,20-/m0/s1	8-[2-[(2S,5S)-5-[(3-oxo-4H-pyrido[3,2-b][1,4]oxazin-6-yl)methylamino]piperidin-2-yl]ethyl]quinoline-2-carbonitrile	8-{2-[(2S,5S)-5-{[(3-oxo-3,4-dihydro-2H-pyrido[3,2-b][1,4]oxazin-6-yl)methyl]amino}piperidin-2-yl]ethyl}quinoline-2-carbonitrile	8-{2-[(2S,5S)-5-[({3-hydroxy-2H-pyrido[3,2-b][1,4]oxazin-6-yl}methyl)amino]piperidin-2-yl]ethyl}quinoline-2-carbonitrile	8-(2-((2S,5S)-5-(((3-hydroxy-2H-pyrido[3,2-b][1,4]oxazin-6-yl)methyl)amino)piperidin-2-yl)ethyl)quinoline-2-carbonitrile	8-[2-[(2S,5S)-5-[(3-oxo-4H-pyrido[3,2-b][1,4]oxazin-6-yl)methylamino]piperidin-2-yl]ethyl]quinoline-2-carbonitrile
InChI=1S/C25H27N5O2/c26-13-20-7-5-18-3-1-2-17(25(18)30-20)4-6-19-8-9-21(14-27-19)28-15-22-12-23-24(16-29-22)32-11-10-31-23/h1-3,5,7,12,16,19,21,27-28H,4,6,8-11,14-15H2/t19-,21-/m0/s1	8-[2-[(2S,5S)-5-(2,3-dihydro-[1,4]dioxino[2,3-c]pyridin-7-ylmethylamino)piperidin-2-yl]ethyl]quinoline-2-carbonitrile	8-{2-[(2S,5S)-5-{[(2,3-dihydro[1,4]dioxino[2,3-c]pyridin-7-yl)methyl]amino}piperidin-2-yl]ethyl}quinoline-2-carbonitrile	8-{2-[(2S,5S)-5-[({2H,3H-[1,4]dioxino[2,3-c]pyridin-7-yl}methyl)amino]piperidin-2-yl]ethyl}quinoline-2-carbonitrile	8-(2-((2S,5S)-5-((2,3-dihydro[1,4]dioxino[2,3-c]pyridin-7-ylmethyl)amino)piperidin-2-yl)ethyl)quinoline-2-carbonitrile	8-[2-[(2S,5S)-5-(2,3-dihydro-[1,4]dioxino[2,3-c]pyridin-7-ylmethylamino)piperidin-2-yl]ethyl]quinoline-2-carbonitrile
InChI=1S/C25H28F2N4O/c1-32-24-11-10-23-25(31-24)17(12-14-29-23)4-6-20-7-8-21(16-30-20)28-13-2-3-18-15-19(26)5-9-22(18)27/h2-3,5,9-12,14-15,20-21,28,30H,4,6-8,13,16H2,1H3/b3-2+/t20-,21-/m0/s1	(3S,6S)-N-[(E)-3-(2,5-difluorophenyl)prop-2-enyl]-6-[2-(6-methoxy-1,5-naphthyridin-4-yl)ethyl]piperidin-3-amine	(3S,6S)-N-[(2E)-3-(2,5-difluorophenyl)prop-2-en-1-yl]-6-[2-(6-methoxy-1,5-naphthyridin-4-yl)ethyl]piperidin-3-amine	(3S,6S)-N-[(2E)-3-(2,5-difluorophenyl)prop-2-en-1-yl]-6-[2-(6-methoxy-1,5-naphthyridin-4-yl)ethyl]piperidin-3-amine	(3S,6S)-N-((2E)-3-(2,5-difluorophenyl)prop-2-en-1-yl)-6-(2-(6-methoxy-1,5-naphthyridin-4-yl)ethyl)piperidin-3-amine	(3S,6S)-N-[(E)-3-(2,5-difluorophenyl)prop-2-enyl]-6-[2-(6-methoxy-1,5-naphthyridin-4-yl)ethyl]piperidin-3-amine
InChI=1S/C25H27ClF2N4O/c1-33-24-11-10-23-25(32-24)20(21(26)15-31-23)8-7-18-5-6-19(14-30-18)29-12-2-3-16-13-17(27)4-9-22(16)28/h2-4,9-11,13,15,18-19,29-30H,5-8,12,14H2,1H3/b3-2+/t18-,19+/m1/s1	(3S,6S)-6-[2-(3-chloro-6-methoxy-1,5-naphthyridin-4-yl)ethyl]-N-[(E)-3-(2,5-difluorophenyl)prop-2-enyl]piperidin-3-amine	(3S,6S)-6-[2-(3-chloro-6-methoxy-1,5-naphthyridin-4-yl)ethyl]-N-[(2E)-3-(2,5-difluorophenyl)prop-2-en-1-yl]piperidin-3-amine	(3S,6S)-6-[2-(3-chloro-6-methoxy-1,5-naphthyridin-4-yl)ethyl]-N-[(2E)-3-(2,5-difluorophenyl)prop-2-en-1-yl]piperidin-3-amine	(3S,6S)-6-(2-(3-chloro-6-methoxy-1,5-naphthyridin-4-yl)ethyl)-N-((2E)-3-(2,5-difluorophenyl)prop-2-en-1-yl)piperidin-3-amine	(3S,6R)-6-[2-(3-chloro-6-methoxy-1,5-naphthyridin-4-yl)ethyl]-N-[(E)-3-(2,5-difluorophenyl)prop-2-enyl]piperidin-3-amine
InChI=1S/C24H28ClN5O3/c1-31-23-7-6-20-24(30-23)18(19(25)13-29-20)5-4-15-2-3-16(11-26-15)27-12-17-10-21-22(14-28-17)33-9-8-32-21/h6-7,10,13-16,26-27H,2-5,8-9,11-12H2,1H3/t15-,16+/m0/s1	(3R,6R)-6-[2-(3-chloro-6-methoxy-1,5-naphthyridin-4-yl)ethyl]-N-(2,3-dihydro-[1,4]dioxino[2,3-c]pyridin-7-ylmethyl)piperidin-3-amine	(3R,6R)-6-[2-(3-chloro-6-methoxy-1,5-naphthyridin-4-yl)ethyl]-N-[(2,3-dihydro[1,4]dioxino[2,3-c]pyridin-7-yl)methyl]piperidin-3-amine	(3R,6R)-6-[2-(3-chloro-6-methoxy-1,5-naphthyridin-4-yl)ethyl]-N-({2H,3H-[1,4]dioxino[2,3-c]pyridin-7-yl}methyl)piperidin-3-amine	(3R,6R)-6-(2-(3-chloro-6-methoxy-1,5-naphthyridin-4-yl)ethyl)-N-(2,3-dihydro[1,4]dioxino[2,3-c]pyridin-7-ylmethyl)piperidin-3-amine	(3R,6S)-6-[2-(3-chloro-6-methoxy-1,5-naphthyridin-4-yl)ethyl]-N-(2,3-dihydro-[1,4]dioxino[2,3-c]pyridin-7-ylmethyl)piperidin-3-amine
InChI=1S/C29H35ClN6O5/c1-29(2,3)41-28(38)36-15-18(31-13-17-6-11-23-27(33-17)34-24(37)16-40-23)5-7-19(36)8-9-20-21(30)14-32-22-10-12-25(39-4)35-26(20)22/h6,10-12,14,18-19,31H,5,7-9,13,15-16H2,1-4H3,(H,33,34,37)/t18-,19+/m1/s1	tert-butyl (2R,5R)-2-[2-(3-chloro-6-methoxy-1,5-naphthyridin-4-yl)ethyl]-5-[(3-oxo-4H-pyrido[3,2-b][1,4]oxazin-6-yl)methylamino]piperidine-1-carboxylate	tert-butyl (2R,5R)-2-[2-(3-chloro-6-methoxy-1,5-naphthyridin-4-yl)ethyl]-5-{[(3-oxo-3,4-dihydro-2H-pyrido[3,2-b][1,4]oxazin-6-yl)methyl]amino}piperidine-1-carboxylate	tert-butyl (2R,5R)-2-[2-(3-chloro-6-methoxy-1,5-naphthyridin-4-yl)ethyl]-5-[({3-hydroxy-2H-pyrido[3,2-b][1,4]oxazin-6-yl}methyl)amino]piperidine-1-carboxylate	tert-butyl (2R,5R)-2-(2-(3-chloro-6-methoxy-1,5-naphthyridin-4-yl)ethyl)-5-(((3-hydroxy-2H-pyrido[3,2-b][1,4]oxazin-6-yl)methyl)amino)piperidine-1-carboxylate	tert-butyl (2S,5R)-2-[2-(3-chloro-6-methoxy-1,5-naphthyridin-4-yl)ethyl]-5-[(3-oxo-4H-pyrido[3,2-b][1,4]oxazin-6-yl)methylamino]piperidine-1-carboxylate
InChI=1S/C25H27ClF2N4O/c1-33-24-11-10-23-25(32-24)20(21(26)15-31-23)8-7-18-5-6-19(14-30-18)29-12-2-3-16-13-17(27)4-9-22(16)28/h2-4,9-11,13,15,18-19,29-30H,5-8,12,14H2,1H3/b3-2+/t18-,19+/m0/s1	(3R,6R)-6-[2-(3-chloro-6-methoxy-1,5-naphthyridin-4-yl)ethyl]-N-[(E)-3-(2,5-difluorophenyl)prop-2-enyl]piperidin-3-amine	(3R,6R)-6-[2-(3-chloro-6-methoxy-1,5-naphthyridin-4-yl)ethyl]-N-[(2E)-3-(2,5-difluorophenyl)prop-2-en-1-yl]piperidin-3-amine	(3R,6R)-6-[2-(3-chloro-6-methoxy-1,5-naphthyridin-4-yl)ethyl]-N-[(2E)-3-(2,5-difluorophenyl)prop-2-en-1-yl]piperidin-3-amine	(3R,6R)-6-(2-(3-chloro-6-methoxy-1,5-naphthyridin-4-yl)ethyl)-N-((2E)-3-(2,5-difluorophenyl)prop-2-en-1-yl)piperidin-3-amine	(3R,6S)-6-[2-(3-chloro-6-methoxy-1,5-naphthyridin-4-yl)ethyl]-N-[(E)-3-(2,5-difluorophenyl)prop-2-enyl]piperidin-3-amine
InChI=1S/C24H27ClN6O3/c1-33-22-9-7-19-23(31-22)17(18(25)12-28-19)6-4-14-2-3-15(10-26-14)27-11-16-5-8-20-24(29-16)30-21(32)13-34-20/h5,7-9,12,14-15,26-27H,2-4,6,10-11,13H2,1H3,(H,29,30,32)/t14-,15+/m0/s1	6-[[[(3R,6R)-6-[2-(3-chloro-6-methoxy-1,5-naphthyridin-4-yl)ethyl]piperidin-3-yl]amino]methyl]-4H-pyrido[3,2-b][1,4]oxazin-3-one	6-[({(3R,6R)-6-[2-(3-chloro-6-methoxy-1,5-naphthyridin-4-yl)ethyl]piperidin-3-yl}amino)methyl]-2H-pyrido[3,2-b][1,4]oxazin-3(4H)-one	6-({[(3R,6R)-6-[2-(3-chloro-6-methoxy-1,5-naphthyridin-4-yl)ethyl]piperidin-3-yl]amino}methyl)-2H-pyrido[3,2-b][1,4]oxazin-3-ol	6-((((3R,6R)-6-(2-(3-chloro-6-methoxy-1,5-naphthyridin-4-yl)ethyl)piperidin-3-yl)amino)methyl)-2H-pyrido[3,2-b][1,4]oxazin-3-ol	6-[[[(3R,6S)-6-[2-(3-chloro-6-methoxy-1,5-naphthyridin-4-yl)ethyl]piperidin-3-yl]amino]methyl]-4H-pyrido[3,2-b][1,4]oxazin-3-one
InChI=1S/C24H27ClN6O2S/c1-33-22-9-7-19-23(31-22)17(18(25)12-28-19)6-4-14-2-3-15(10-26-14)27-11-16-5-8-20-24(29-16)30-21(32)13-34-20/h5,7-9,12,14-15,26-27H,2-4,6,10-11,13H2,1H3,(H,29,30,32)/t14-,15+/m0/s1	6-[[[(3R,6R)-6-[2-(3-chloro-6-methoxy-1,5-naphthyridin-4-yl)ethyl]piperidin-3-yl]amino]methyl]-4H-pyrido[3,2-b][1,4]thiazin-3-one	6-[({(3R,6R)-6-[2-(3-chloro-6-methoxy-1,5-naphthyridin-4-yl)ethyl]piperidin-3-yl}amino)methyl]-2H-pyrido[3,2-b][1,4]thiazin-3(4H)-one	6-({[(3R,6R)-6-[2-(3-chloro-6-methoxy-1,5-naphthyridin-4-yl)ethyl]piperidin-3-yl]amino}methyl)-2H-pyrido[3,2-b][1,4]thiazin-3-ol	6-((((3R,6R)-6-(2-(3-chloro-6-methoxy-1,5-naphthyridin-4-yl)ethyl)piperidin-3-yl)amino)methyl)-2H-pyrido[3,2-b][1,4]thiazin-3-ol	6-[[[(3R,6S)-6-[2-(3-chloro-6-methoxy-1,5-naphthyridin-4-yl)ethyl]piperidin-3-yl]amino]methyl]-4H-pyrido[3,2-b][1,4]thiazin-3-one
InChI=1S/C25H27N5O3/c26-15-18-1-2-19-3-4-25(31)30(22(19)13-18)10-9-29-7-5-20(6-8-29)27-16-21-14-23-24(17-28-21)33-12-11-32-23/h1-4,13-14,17,20,27H,5-12,16H2	1-[2-[4-(2,3-dihydro-[1,4]dioxino[2,3-c]pyridin-7-ylmethylamino)piperidin-1-yl]ethyl]-2-oxoquinoline-7-carbonitrile	1-[2-(4-{[(2,3-dihydro[1,4]dioxino[2,3-c]pyridin-7-yl)methyl]amino}piperidin-1-yl)ethyl]-2-oxo-1,2-dihydroquinoline-7-carbonitrile	1-(2-{4-[({2H,3H-[1,4]dioxino[2,3-c]pyridin-7-yl}methyl)amino]piperidin-1-yl}ethyl)-2-oxo-1,2-dihydroquinoline-7-carbonitrile	1-(2-(4-((2,3-dihydro[1,4]dioxino[2,3-c]pyridin-7-ylmethyl)amino)piperidin-1-yl)ethyl)-2-oxo-1,2-dihydroquinoline-7-carbonitrile	1-[2-[4-(2,3-dihydro-[1,4]dioxino[2,3-c]pyridin-7-ylmethylamino)piperidin-1-yl]ethyl]-2-oxoquinoline-7-carbonitrile
InChI=1S/C23H26FN5O3/c24-16-1-2-19-20(11-16)29(23(30)15-27-19)8-7-28-5-3-17(4-6-28)25-13-18-12-21-22(14-26-18)32-10-9-31-21/h1-2,11-12,14-15,17,25H,3-10,13H2	1-[2-[4-(2,3-dihydro-[1,4]dioxino[2,3-c]pyridin-7-ylmethylamino)piperidin-1-yl]ethyl]-7-fluoroquinoxalin-2-one	1-[2-(4-{[(2,3-dihydro[1,4]dioxino[2,3-c]pyridin-7-yl)methyl]amino}piperidin-1-yl)ethyl]-7-fluoroquinoxalin-2(1H)-one	1-(2-{4-[({2H,3H-[1,4]dioxino[2,3-c]pyridin-7-yl}methyl)amino]piperidin-1-yl}ethyl)-7-fluoro-1,2-dihydroquinoxalin-2-one	1-(2-(4-((2,3-dihydro[1,4]dioxino[2,3-c]pyridin-7-ylmethyl)amino)piperidin-1-yl)ethyl)-7-fluoroquinoxalin-2(1H)-one	1-[2-[4-(2,3-dihydro-[1,4]dioxino[2,3-c]pyridin-7-ylmethylamino)piperidin-1-yl]ethyl]-7-fluoroquinoxalin-2-one
InChI=1S/C23H25FN6O3/c24-15-1-3-18-19(11-15)30(22(32)13-26-18)10-9-29-7-5-16(6-8-29)25-12-17-2-4-20-23(27-17)28-21(31)14-33-20/h1-4,11,13,16,25H,5-10,12,14H2,(H,27,28,31)	6-[[[1-[2-(7-fluoro-2-oxoquinoxalin-1-yl)ethyl]piperidin-4-yl]amino]methyl]-4H-pyrido[3,2-b][1,4]oxazin-3-one	6-[({1-[2-(7-fluoro-2-oxoquinoxalin-1(2H)-yl)ethyl]piperidin-4-yl}amino)methyl]-2H-pyrido[3,2-b][1,4]oxazin-3(4H)-one	7-fluoro-1-(2-{4-[({3-hydroxy-2H-pyrido[3,2-b][1,4]oxazin-6-yl}methyl)amino]piperidin-1-yl}ethyl)-1,2-dihydroquinoxalin-2-one	7-fluoro-1-(2-(4-(((3-hydroxy-2H-pyrido[3,2-b][1,4]oxazin-6-yl)methyl)amino)piperidin-1-yl)ethyl)quinoxalin-2(1H)-one	6-[[[1-[2-(7-fluoro-2-oxoquinoxalin-1-yl)ethyl]piperidin-4-yl]amino]methyl]-4H-pyrido[3,2-b][1,4]oxazin-3-one
InChI=1S/C24H27FN4O3/c25-18-3-1-17-2-4-24(30)29(21(17)13-18)10-9-28-7-5-19(6-8-28)26-15-20-14-22-23(16-27-20)32-12-11-31-22/h1-4,13-14,16,19,26H,5-12,15H2	1-[2-[4-(2,3-dihydro-[1,4]dioxino[2,3-c]pyridin-7-ylmethylamino)piperidin-1-yl]ethyl]-7-fluoroquinolin-2-one	1-[2-(4-{[(2,3-dihydro[1,4]dioxino[2,3-c]pyridin-7-yl)methyl]amino}piperidin-1-yl)ethyl]-7-fluoroquinolin-2(1H)-one	1-(2-{4-[({2H,3H-[1,4]dioxino[2,3-c]pyridin-7-yl}methyl)amino]piperidin-1-yl}ethyl)-7-fluoro-1,2-dihydroquinolin-2-one	1-(2-(4-((2,3-dihydro[1,4]dioxino[2,3-c]pyridin-7-ylmethyl)amino)piperidin-1-yl)ethyl)-7-fluoroquinolin-2(1H)-one	1-[2-[4-(2,3-dihydro-[1,4]dioxino[2,3-c]pyridin-7-ylmethylamino)piperidin-1-yl]ethyl]-7-fluoroquinolin-2-one
InChI=1S/C24H26FN5O3/c25-17-3-1-16-2-6-23(32)30(20(16)13-17)12-11-29-9-7-18(8-10-29)26-14-19-4-5-21-24(27-19)28-22(31)15-33-21/h1-6,13,18,26H,7-12,14-15H2,(H,27,28,31)	6-[[[1-[2-(7-fluoro-2-oxoquinolin-1-yl)ethyl]piperidin-4-yl]amino]methyl]-4H-pyrido[3,2-b][1,4]oxazin-3-one	6-[({1-[2-(7-fluoro-2-oxoquinolin-1(2H)-yl)ethyl]piperidin-4-yl}amino)methyl]-2H-pyrido[3,2-b][1,4]oxazin-3(4H)-one	7-fluoro-1-(2-{4-[({3-hydroxy-2H-pyrido[3,2-b][1,4]oxazin-6-yl}methyl)amino]piperidin-1-yl}ethyl)-1,2-dihydroquinolin-2-one	7-fluoro-1-(2-(4-(((3-hydroxy-2H-pyrido[3,2-b][1,4]oxazin-6-yl)methyl)amino)piperidin-1-yl)ethyl)quinolin-2(1H)-one	6-[[[1-[2-(7-fluoro-2-oxoquinolin-1-yl)ethyl]piperidin-4-yl]amino]methyl]-4H-pyrido[3,2-b][1,4]oxazin-3-one
InChI=1S/C23H26FN5O3/c24-16-1-2-20-19(11-16)27-15-23(30)29(20)8-7-28-5-3-17(4-6-28)25-13-18-12-21-22(14-26-18)32-10-9-31-21/h1-2,11-12,14-15,17,25H,3-10,13H2	1-[2-[4-(2,3-dihydro-[1,4]dioxino[2,3-c]pyridin-7-ylmethylamino)piperidin-1-yl]ethyl]-6-fluoroquinoxalin-2-one	1-[2-(4-{[(2,3-dihydro[1,4]dioxino[2,3-c]pyridin-7-yl)methyl]amino}piperidin-1-yl)ethyl]-6-fluoroquinoxalin-2(1H)-one	1-(2-{4-[({2H,3H-[1,4]dioxino[2,3-c]pyridin-7-yl}methyl)amino]piperidin-1-yl}ethyl)-6-fluoro-1,2-dihydroquinoxalin-2-one	1-(2-(4-((2,3-dihydro[1,4]dioxino[2,3-c]pyridin-7-ylmethyl)amino)piperidin-1-yl)ethyl)-6-fluoroquinoxalin-2(1H)-one	1-[2-[4-(2,3-dihydro-[1,4]dioxino[2,3-c]pyridin-7-ylmethylamino)piperidin-1-yl]ethyl]-6-fluoroquinoxalin-2-one
InChI=1S/C24H25ClFN5O2/c25-20-12-29-21-7-1-14(26)9-19(21)18(20)6-4-15-2-3-16(10-27-15)28-11-17-5-8-22-24(30-17)31-23(32)13-33-22/h1,5,7-9,12,15-16,27-28H,2-4,6,10-11,13H2,(H,30,31,32)/t15-,16+/m1/s1	6-[[[(3S,6S)-6-[2-(3-chloro-6-fluoroquinolin-4-yl)ethyl]piperidin-3-yl]amino]methyl]-4H-pyrido[3,2-b][1,4]oxazin-3-one	6-[({(3S,6S)-6-[2-(3-chloro-6-fluoroquinolin-4-yl)ethyl]piperidin-3-yl}amino)methyl]-2H-pyrido[3,2-b][1,4]oxazin-3(4H)-one	6-({[(3S,6S)-6-[2-(3-chloro-6-fluoroquinolin-4-yl)ethyl]piperidin-3-yl]amino}methyl)-2H-pyrido[3,2-b][1,4]oxazin-3-ol	6-((((3S,6S)-6-(2-(3-chloro-6-fluoroquinolin-4-yl)ethyl)piperidin-3-yl)amino)methyl)-2H-pyrido[3,2-b][1,4]oxazin-3-ol	6-[[[(3S,6R)-6-[2-(3-chloro-6-fluoroquinolin-4-yl)ethyl]piperidin-3-yl]amino]methyl]-4H-pyrido[3,2-b][1,4]oxazin-3-one
InChI=1S/C27H29ClF2N4O3/c1-37-25-11-10-24-27(33-25)21(22(28)14-32-24)8-7-20-6-5-19(15-34(20)16-26(35)36)31-12-2-3-17-13-18(29)4-9-23(17)30/h2-4,9-11,13-14,19-20,31H,5-8,12,15-16H2,1H3,(H,35,36)/b3-2+/t19-,20+/m0/s1	2-[(2S,5S)-2-[2-(3-chloro-6-methoxy-1,5-naphthyridin-4-yl)ethyl]-5-[[(E)-3-(2,5-difluorophenyl)prop-2-enyl]amino]piperidin-1-yl]acetic acid	[(2S,5S)-2-[2-(3-chloro-6-methoxy-1,5-naphthyridin-4-yl)ethyl]-5-{[(2E)-3-(2,5-difluorophenyl)prop-2-en-1-yl]amino}piperidin-1-yl]acetic acid	2-[(2S,5S)-2-[2-(3-chloro-6-methoxy-1,5-naphthyridin-4-yl)ethyl]-5-{[(2E)-3-(2,5-difluorophenyl)prop-2-en-1-yl]amino}piperidin-1-yl]acetic acid	((2S,5S)-2-(2-(3-chloro-6-methoxy-1,5-naphthyridin-4-yl)ethyl)-5-(((2E)-3-(2,5-difluorophenyl)prop-2-en-1-yl)amino)piperidin-1-yl)acetic acid	2-[(2R,5S)-2-[2-(3-chloro-6-methoxy-1,5-naphthyridin-4-yl)ethyl]-5-[[(E)-3-(2,5-difluorophenyl)prop-2-enyl]amino]piperidin-1-yl]acetic acid
InChI=1S/C26H29ClN6O5/c1-37-23-9-7-20-25(32-23)18(19(27)11-29-20)6-5-17-4-2-16(12-33(17)13-24(35)36)28-10-15-3-8-21-26(30-15)31-22(34)14-38-21/h3,7-9,11,16-17,28H,2,4-6,10,12-14H2,1H3,(H,35,36)(H,30,31,34)/t16-,17+/m0/s1	2-[(2S,5S)-2-[2-(3-chloro-6-methoxy-1,5-naphthyridin-4-yl)ethyl]-5-[(3-oxo-4H-pyrido[3,2-b][1,4]oxazin-6-yl)methylamino]piperidin-1-yl]acetic acid	[(2S,5S)-2-[2-(3-chloro-6-methoxy-1,5-naphthyridin-4-yl)ethyl]-5-{[(3-oxo-3,4-dihydro-2H-pyrido[3,2-b][1,4]oxazin-6-yl)methyl]amino}piperidin-1-yl]acetic acid	2-[(2S,5S)-2-[2-(3-chloro-6-methoxy-1,5-naphthyridin-4-yl)ethyl]-5-[({3-hydroxy-2H-pyrido[3,2-b][1,4]oxazin-6-yl}methyl)amino]piperidin-1-yl]acetic acid	((2S,5S)-2-(2-(3-chloro-6-methoxy-1,5-naphthyridin-4-yl)ethyl)-5-(((3-hydroxy-2H-pyrido[3,2-b][1,4]oxazin-6-yl)methyl)amino)piperidin-1-yl)acetic acid	2-[(2R,5S)-2-[2-(3-chloro-6-methoxy-1,5-naphthyridin-4-yl)ethyl]-5-[(3-oxo-4H-pyrido[3,2-b][1,4]oxazin-6-yl)methylamino]piperidin-1-yl]acetic acid
InChI=1S/C24H24ClN7O2/c25-19-12-29-20-7-4-15(9-26)30-23(20)18(19)6-3-14-1-2-16(10-27-14)28-11-17-5-8-21-24(31-17)32-22(33)13-34-21/h4-5,7-8,12,14,16,27-28H,1-3,6,10-11,13H2,(H,31,32,33)/t14-,16+/m1/s1	7-chloro-8-[2-[(2S,5S)-5-[(3-oxo-4H-pyrido[3,2-b][1,4]oxazin-6-yl)methylamino]piperidin-2-yl]ethyl]-1,5-naphthyridine-2-carbonitrile	7-chloro-8-{2-[(2S,5S)-5-{[(3-oxo-3,4-dihydro-2H-pyrido[3,2-b][1,4]oxazin-6-yl)methyl]amino}piperidin-2-yl]ethyl}-1,5-naphthyridine-2-carbonitrile	7-chloro-8-{2-[(2S,5S)-5-[({3-hydroxy-2H-pyrido[3,2-b][1,4]oxazin-6-yl}methyl)amino]piperidin-2-yl]ethyl}-1,5-naphthyridine-2-carbonitrile	7-chloro-8-(2-((2S,5S)-5-(((3-hydroxy-2H-pyrido[3,2-b][1,4]oxazin-6-yl)methyl)amino)piperidin-2-yl)ethyl)-1,5-naphthyridine-2-carbonitrile	7-chloro-8-[2-[(2R,5S)-5-[(3-oxo-4H-pyrido[3,2-b][1,4]oxazin-6-yl)methylamino]piperidin-2-yl]ethyl]-1,5-naphthyridine-2-carbonitrile
InChI=1S/C27H31ClN6O5/c1-37-15-25(36)34-13-17(29-11-16-4-9-22-27(31-16)32-23(35)14-39-22)3-5-18(34)6-7-19-20(28)12-30-21-8-10-24(38-2)33-26(19)21/h4,8-10,12,17-18,29H,3,5-7,11,13-15H2,1-2H3,(H,31,32,35)/t17-,18+/m0/s1	6-[[[(3S,6S)-6-[2-(3-chloro-6-methoxy-1,5-naphthyridin-4-yl)ethyl]-1-(2-methoxyacetyl)piperidin-3-yl]amino]methyl]-4H-pyrido[3,2-b][1,4]oxazin-3-one	6-({[(3S,6S)-6-[2-(3-chloro-6-methoxy-1,5-naphthyridin-4-yl)ethyl]-1-(methoxyacetyl)piperidin-3-yl]amino}methyl)-2H-pyrido[3,2-b][1,4]oxazin-3(4H)-one	1-[(2S,5S)-2-[2-(3-chloro-6-methoxy-1,5-naphthyridin-4-yl)ethyl]-5-[({3-hydroxy-2H-pyrido[3,2-b][1,4]oxazin-6-yl}methyl)amino]piperidin-1-yl]-2-methoxyethan-1-one	1-((2S,5S)-2-(2-(3-chloro-6-methoxy-1,5-naphthyridin-4-yl)ethyl)-5-(((3-hydroxy-2H-pyrido[3,2-b][1,4]oxazin-6-yl)methyl)amino)piperidin-1-yl)-2-methoxyethan-1-one	6-[[[(3S,6R)-6-[2-(3-chloro-6-methoxy-1,5-naphthyridin-4-yl)ethyl]-1-(2-methoxyacetyl)piperidin-3-yl]amino]methyl]-4H-pyrido[3,2-b][1,4]oxazin-3-one
InChI=1S/C28H31ClN6O6/c1-16(36)40-15-26(38)35-13-18(30-11-17-4-9-23-28(32-17)33-24(37)14-41-23)3-5-19(35)6-7-20-21(29)12-31-22-8-10-25(39-2)34-27(20)22/h4,8-10,12,18-19,30H,3,5-7,11,13-15H2,1-2H3,(H,32,33,37)/t18-,19+/m0/s1	[2-[(2S,5S)-2-[2-(3-chloro-6-methoxy-1,5-naphthyridin-4-yl)ethyl]-5-[(3-oxo-4H-pyrido[3,2-b][1,4]oxazin-6-yl)methylamino]piperidin-1-yl]-2-oxoethyl] acetate	2-[(2S,5S)-2-[2-(3-chloro-6-methoxy-1,5-naphthyridin-4-yl)ethyl]-5-{[(3-oxo-3,4-dihydro-2H-pyrido[3,2-b][1,4]oxazin-6-yl)methyl]amino}piperidin-1-yl]-2-oxoethyl acetate	2-[(2S,5S)-2-[2-(3-chloro-6-methoxy-1,5-naphthyridin-4-yl)ethyl]-5-[({3-hydroxy-2H-pyrido[3,2-b][1,4]oxazin-6-yl}methyl)amino]piperidin-1-yl]-2-oxoethyl acetate	2-((2S,5S)-2-(2-(3-chloro-6-methoxy-1,5-naphthyridin-4-yl)ethyl)-5-(((3-hydroxy-2H-pyrido[3,2-b][1,4]oxazin-6-yl)methyl)amino)piperidin-1-yl)-2-oxoethyl acetate	[2-[(2R,5S)-2-[2-(3-chloro-6-methoxy-1,5-naphthyridin-4-yl)ethyl]-5-[(3-oxo-4H-pyrido[3,2-b][1,4]oxazin-6-yl)methylamino]piperidin-1-yl]-2-oxoethyl] acetate
InChI=1S/C24H24FN7O2/c25-19-12-29-20-7-4-15(9-26)30-23(20)18(19)6-3-14-1-2-16(10-27-14)28-11-17-5-8-21-24(31-17)32-22(33)13-34-21/h4-5,7-8,12,14,16,27-28H,1-3,6,10-11,13H2,(H,31,32,33)/t14-,16+/m0/s1	7-fluoro-8-[2-[(2R,5R)-5-[(3-oxo-4H-pyrido[3,2-b][1,4]oxazin-6-yl)methylamino]piperidin-2-yl]ethyl]-1,5-naphthyridine-2-carbonitrile	7-fluoro-8-{2-[(2R,5R)-5-{[(3-oxo-3,4-dihydro-2H-pyrido[3,2-b][1,4]oxazin-6-yl)methyl]amino}piperidin-2-yl]ethyl}-1,5-naphthyridine-2-carbonitrile	7-fluoro-8-{2-[(2R,5R)-5-[({3-hydroxy-2H-pyrido[3,2-b][1,4]oxazin-6-yl}methyl)amino]piperidin-2-yl]ethyl}-1,5-naphthyridine-2-carbonitrile	7-fluoro-8-(2-((2R,5R)-5-(((3-hydroxy-2H-pyrido[3,2-b][1,4]oxazin-6-yl)methyl)amino)piperidin-2-yl)ethyl)-1,5-naphthyridine-2-carbonitrile	7-fluoro-8-[2-[(2S,5R)-5-[(3-oxo-4H-pyrido[3,2-b][1,4]oxazin-6-yl)methylamino]piperidin-2-yl]ethyl]-1,5-naphthyridine-2-carbonitrile
InChI=1S/C25H30ClN5O3/c1-31-15-16(27-12-17-11-22-23(14-28-17)34-10-9-33-22)3-4-18(31)5-6-19-20(26)13-29-21-7-8-24(32-2)30-25(19)21/h7-8,11,13-14,16,18,27H,3-6,9-10,12,15H2,1-2H3/t16-,18+/m1/s1	(3R,6R)-6-[2-(3-chloro-6-methoxy-1,5-naphthyridin-4-yl)ethyl]-N-(2,3-dihydro-[1,4]dioxino[2,3-c]pyridin-7-ylmethyl)-1-methylpiperidin-3-amine	(3R,6R)-6-[2-(3-chloro-6-methoxy-1,5-naphthyridin-4-yl)ethyl]-N-[(2,3-dihydro[1,4]dioxino[2,3-c]pyridin-7-yl)methyl]-1-methylpiperidin-3-amine	(3R,6R)-6-[2-(3-chloro-6-methoxy-1,5-naphthyridin-4-yl)ethyl]-N-({2H,3H-[1,4]dioxino[2,3-c]pyridin-7-yl}methyl)-1-methylpiperidin-3-amine	(3R,6R)-6-(2-(3-chloro-6-methoxy-1,5-naphthyridin-4-yl)ethyl)-N-(2,3-dihydro[1,4]dioxino[2,3-c]pyridin-7-ylmethyl)-1-methylpiperidin-3-amine	(3R,6S)-6-[2-(3-chloro-6-methoxy-1,5-naphthyridin-4-yl)ethyl]-N-(2,3-dihydro-[1,4]dioxino[2,3-c]pyridin-7-ylmethyl)-1-methylpiperidin-3-amine
InChI=1S/C24H29N5O4/c1-31-22-4-2-17-3-5-23(30)29(24(17)27-22)11-10-28-8-6-18(7-9-28)25-15-19-14-20-21(16-26-19)33-13-12-32-20/h2-5,14,16,18,25H,6-13,15H2,1H3	1-[2-[4-(2,3-dihydro-[1,4]dioxino[2,3-c]pyridin-7-ylmethylamino)piperidin-1-yl]ethyl]-7-methoxy-1,8-naphthyridin-2-one	1-[2-(4-{[(2,3-dihydro[1,4]dioxino[2,3-c]pyridin-7-yl)methyl]amino}piperidin-1-yl)ethyl]-7-methoxy-1,8-naphthyridin-2(1H)-one	1-(2-{4-[({2H,3H-[1,4]dioxino[2,3-c]pyridin-7-yl}methyl)amino]piperidin-1-yl}ethyl)-7-methoxy-1,2-dihydro-1,8-naphthyridin-2-one	1-(2-(4-((2,3-dihydro[1,4]dioxino[2,3-c]pyridin-7-ylmethyl)amino)piperidin-1-yl)ethyl)-7-methoxy-1,8-naphthyridin-2(1H)-one	1-[2-[4-(2,3-dihydro-[1,4]dioxino[2,3-c]pyridin-7-ylmethylamino)piperidin-1-yl]ethyl]-7-methoxy-1,8-naphthyridin-2-one
InChI=1S/C23H25F2N5O3/c24-17-10-19-20(11-18(17)25)30(23(31)14-28-19)6-5-29-3-1-15(2-4-29)26-12-16-9-21-22(13-27-16)33-8-7-32-21/h9-11,13-15,26H,1-8,12H2	1-[2-[4-(2,3-dihydro-[1,4]dioxino[2,3-c]pyridin-7-ylmethylamino)piperidin-1-yl]ethyl]-6,7-difluoroquinoxalin-2-one	1-[2-(4-{[(2,3-dihydro[1,4]dioxino[2,3-c]pyridin-7-yl)methyl]amino}piperidin-1-yl)ethyl]-6,7-difluoroquinoxalin-2(1H)-one	1-(2-{4-[({2H,3H-[1,4]dioxino[2,3-c]pyridin-7-yl}methyl)amino]piperidin-1-yl}ethyl)-6,7-difluoro-1,2-dihydroquinoxalin-2-one	1-(2-(4-((2,3-dihydro[1,4]dioxino[2,3-c]pyridin-7-ylmethyl)amino)piperidin-1-yl)ethyl)-6,7-difluoroquinoxalin-2(1H)-one	1-[2-[4-(2,3-dihydro-[1,4]dioxino[2,3-c]pyridin-7-ylmethylamino)piperidin-1-yl]ethyl]-6,7-difluoroquinoxalin-2-one
InChI=1S/C15H13Cl3O4S/c16-10-1-4-13(5-2-10)23(20,21)9-12(19)8-22-15-6-3-11(17)7-14(15)18/h1-7,12,19H,8-9H2/t12-/m1/s1	(2R)-1-(4-chlorophenyl)sulfonyl-3-(2,4-dichlorophenoxy)propan-2-ol	(2R)-1-[(4-chlorophenyl)sulfonyl]-3-(2,4-dichlorophenoxy)-2-propanol	(2R)-1-(4-chlorobenzenesulfonyl)-3-(2,4-dichlorophenoxy)propan-2-ol	(2R)-1-((4-chlorophenyl)sulfonyl)-3-(2,4-dichlorophenoxy)propan-2-ol	(2R)-1-(4-chlorophenyl)sulfonyl-3-(2,4-dichlorophenoxy)propan-2-ol
InChI=1S/C15H13Cl3O4S/c16-10-1-4-13(5-2-10)23(20,21)9-12(19)8-22-15-6-3-11(17)7-14(15)18/h1-7,12,19H,8-9H2/t12-/m0/s1	(2S)-1-(4-chlorophenyl)sulfonyl-3-(2,4-dichlorophenoxy)propan-2-ol	(2S)-1-[(4-chlorophenyl)sulfonyl]-3-(2,4-dichlorophenoxy)-2-propanol	(2S)-1-(4-chlorobenzenesulfonyl)-3-(2,4-dichlorophenoxy)propan-2-ol	(2S)-1-((4-chlorophenyl)sulfonyl)-3-(2,4-dichlorophenoxy)propan-2-ol	(2S)-1-(4-chlorophenyl)sulfonyl-3-(2,4-dichlorophenoxy)propan-2-ol
InChI=1S/C20H18N2O/c1-23-20-15-9-8-10-17(20)16-21-22(18-11-4-2-5-12-18)19-13-6-3-7-14-19/h2-16H,1H3/b21-16+	N-[(Z)-(2-methoxyphenyl)methylideneamino]-N-phenylaniline	(2E)-2-(2-methoxybenzylidene)-1,1-diphenylhydrazine	(2E)-2-[(2-methoxyphenyl)methylidene]-1,1-diphenylhydrazine	(2E)-2-(2-methoxybenzylidene)-1,1-diphenylhydrazine	N-[(E)-(2-methoxyphenyl)methylideneamino]-N-phenylaniline
InChI=1S/C20H18N2O/c1-23-20-15-9-8-10-17(20)16-21-22(18-11-4-2-5-12-18)19-13-6-3-7-14-19/h2-16H,1H3/b21-16-	N-[(E)-(2-methoxyphenyl)methylideneamino]-N-phenylaniline	(2Z)-2-(2-methoxybenzylidene)-1,1-diphenylhydrazine	(2Z)-2-[(2-methoxyphenyl)methylidene]-1,1-diphenylhydrazine	(2Z)-2-(2-methoxybenzylidene)-1,1-diphenylhydrazine	N-[(Z)-(2-methoxyphenyl)methylideneamino]-N-phenylaniline
InChI=1S/C17H18N2/c1-12-3-5-16-14(7-12)9-18-11-19(16)10-15-8-13(2)4-6-17(15)18/h3-8H,9-11H2,1-2H3	5,13-dimethyl-1,9-diazatetracyclo[7.7.1.02,7.010,15]heptadeca-2(7),3,5,10(15),11,13-hexaene	5,13-dimethyl-1,9-diazatetracyclo[7.7.1.02,7.010,15]heptadeca-2,4,6,10,12,14-hexaene	5,13-dimethyl-1,9-diazatetracyclo[7.7.1.0²,⁷.0¹⁰,¹⁵]heptadeca-2(7),3,5,10(15),11,13-hexaene	2,8-dimethyl-6H,12H-5,11-methanodibenzo[b,f][1,5]diazocine	5,13-dimethyl-1,9-diazatetracyclo[7.7.1.02,7.010,15]heptadeca-2(7),3,5,10(15),11,13-hexaene
InChI=1S/2C5H5.Fe/c2*1-2-4-5-3-1;/h2*1-5H;/q2*-1;+2	cyclopenta-1,3-diene;iron(2+)	iron(2+) di(2,4-cyclopentadienide)	λ²-iron(2+) bis(cyclopenta-2,4-dien-1-ide)	iron(2+) bis(cyclopenta-2,4-dien-1-ide)	cyclopenta-1,3-diene;iron(2+)
InChI=1S/2C5H5.Fe/c2*1-2-4-5-3-1;/h2*1-5H;/q2*-1;+2/rC10H10Fe/c1-2-4-5-3(1)11(1,2,4,5)6-7(11)9(11)10(11)8(6)11/h1-10H	cyclopenta-1,3-diene;cyclopentane;iron	bis[(1,2,3,4,5-η)-cyclopentadienyl]iron	1-ferra-1,1'-spirobi[pentacyclo[2.2.0.0¹,³.0¹,⁵.0²,⁶]hexane]		cyclopenta-1,3-diene;1,2,3,4-tetrafluorocyclopenta[b]pyrrol-4-ide;iron(2+)
InChI=1S/3ClH.Co.6H3N/h3*1H;;6*1H3/q;;;+3;;;;;;/p-3	azane;cobalt(3+);trichloride	cobalt(3+) chloride ammoniate (1:3:6)	cobalt(3+) hexaamine trichloride	cobalt(3+) chloride ammoniate (1:3:6)	azane;trichlorocobalt
InChI=1S/CH3.BrH.Mg/h1H3;1H;/q-1;;+2/p-1	magnesium;carbanide;bromide		magnesium(2+) bromide methanide	magnesium bromide methanide	magnesium;carbanide;bromide
InChI=1S/C4H9.Li/c1-3-4-2;/h1,3-4H2,2H3;/q-1;+1	lithium;butane	lithium butan-1-ide	lithium(1+) butan-1-ide	lithium butan-1-ide	lithium;butane
InChI=1S/C6H6O/c7-6-4-2-1-3-5-6/h1-5,7H/p-1	phenoxide	phenolate	benzenolate	phenolate	phenolate
InChI=1S/C3H9N/c1-4(2)3/h1-3H3/p+1	trimethylazanium	N,N-dimethylmethanaminium	trimethylazanium	trimethylazanium	trimethylazanium
InChI=1S/C6H5O/c7-6-4-2-1-3-5-6/h1-5H		phenyloxidanyl	phenyloxidanyl		cyclohexa-2,4-dien-1-one
InChI=1S/C6H6/c1-2-4-6-5-3-1/h1-6H/i1D,2D,3D,4D,5D,6D	1,2,3,4,5,6-hexadeuteriobenzene	(²H₆)benzene	(²H₆)benzene	(1,2,3,4,5,6-²H6)benzene	1,2,3,4,5,6-hexadeuteriobenzene
InChI=1S/C2H4ClNO2/c3-1(4)2(5)6/h1H,4H2,(H,5,6)/i3+2		amino[(37Cl)chloro]acetic acid	2-amino-2-(³⁷Cl)chloroacetic acid	amino((³⁷Cl)chloro)acetic acid	2-amino-2-chloroacetic acid
