# Supplementary material for: Translating the InChI: adapting neural machine translation to predict IUPAC names from a chemical identifier
Source: J Cheminform. 2021 Oct 7;13:79. doi: 10.1186/s13321-021-00535-x (PMC8496104; doi:10.1186/s13321-021-00535-x)
Supplement: Supplementary file 3 — Additional file 3. InChI character vocabulary needed for training the model with OpenNMT. [file 13321_2021_535_MOESM3_ESM.txt]

1	1336744864
-	1225665448
2	860235639
3	498262667
,	431540810
(	369721703
)	369721703
4	328000098
5	282726346
H	279267933
6	259315231
7	241302306
8	229627278
/	227316730
9	217744765
0	214427754
C	135991863
I	124472593
h	123150496
S	81279161
n	61657540
=	61581637
c	61569291
N	56105064
O	55168314
+	12969631
t	12047821
;	11974830
s	11885281
m	11871286
F	11603016
l	11172687
.	4960694
B	4802903
?	4742799
b	4620956
r	4560651
*	1293085
p	1193204
q	931562
P	925030
i	845730
D	263346
a	155933
e	97155
Z	47974
A	46351
T	46043
u	42287
K	41640
L	30669
g	28161
M	28031
R	27380
Y	23211
o	20147
d	18527
G	16611
W	10751
V	7022
f	5231
U	3389
E	1978
y	737
X	110
k	24
