# Supplementary material for: Translating the InChI: adapting neural machine translation to predict IUPAC names from a chemical identifier
Source: J Cheminform. 2021 Oct 7;13:79. doi: 10.1186/s13321-021-00535-x (PMC8496104; doi:10.1186/s13321-021-00535-x)
Supplement: Supplementary file 4 — Additional file 4. IUPAC character vocabulary needed for training the model with OpenNMT. [file 13321_2021_535_MOESM4_ESM.txt]

-	632795196
y	328446413
l	325586693
o	318310677
e	315220917
n	243567642
i	243395174
h	215167368
a	208273762
t	191777502
r	167379506
m	154504681
p	153311994
2	140173674
d	130785211
,	108011834
1	103414135
(	99702127
)	99702127
3	91615052
c	89097684
[	88363376
]	88363376
4	86169036
x	76839656
b	55846896
z	47960764
u	46244093
5	45146204
N	29008586
f	28185042
6	26580374
s	18976939
S	15353508
▁	14897881
7	14296170
R	13959534
.	10489974
8	9206762
H	9076110
0	8986929
9	7044118
;	4249102
E	3590918
q	3309286
'	2841837
Z	2822621
g	1152724
λ	338187
O	259241
+	158866
C	112321
k	80428
v	12920
4432 F 4284 j 2600 I 2312 B 567 T 404 w 141 P 135 : 65 D 59 A 32 L 3 U 2 M 2 Y 1 G 1
